# Supplementary material for: Development of ISB 1442, a CD38 and CD47 bispecific biparatopic antibody innate cell modulator for the treatment of multiple myeloma
Source: Nat Commun. 2024 Mar 6;15:2054. doi: 10.1038/s41467-024-46310-y (PMC10917784; doi:10.1038/s41467-024-46310-y)
Supplement: Supplementary file 9 — Source Data [file 41467_2024_46310_MOESM9_ESM.xlsx]

## Sheet: Fig. 1B
Index	Sensor	Color	Cycle	Step 4 Sensor Tray	Step 4 Sample Plate	Step 4 Sample Location	Step 4 Type	Step 4 Sample ID	Step 4 Signal (nm)	Step 4 Flag	Step 5 Sensor Tray	Step 5 Sample Plate	Step 5 Sample Location	Step 5 Type	Step 5 Sample ID	Step 5 Signal (nm)	Step 5 Flag
9	t1B3	#266461	1	1	1	B4	ASSOC	Isatuximab IgG	3.3777		1	1	B6	ASSOC	Isatuximab IgG	0.0831
11	t1D3	#BA52F0	1	1	1	D4	ASSOC	B6-D9 Fab	2.0941		1	1	D6	ASSOC	Isatuximab IgG	0.4577
12	t1E3	#FA7528	1	1	1	E4	ASSOC	E2-RecA Fab	2.0791		1	1	E6	ASSOC	Isatuximab IgG	2.813
14	t1G3	#BF2A52	1	1	1	G4	ASSOC	Buffer	-0.0338		1	1	G6	ASSOC	Isatuximab IgG	3.3376
23	t1B5	#0022FF	1	1	1	B4	ASSOC	Isatuximab IgG	3.2996		1	1	B8	ASSOC	B6-D9 Fab	0.0578
25	t1D5	#5BD9A0	1	1	1	D4	ASSOC	B6-D9 Fab	2.0602		1	1	D8	ASSOC	B6-D9 Fab	-0.0245
26	t1E5	#9315B3	1	1	1	E4	ASSOC	E2-RecA Fab	1.9499		1	1	E8	ASSOC	B6-D9 Fab	1.7917
27	t1F5	#FF9900	1	1	1	F4	ASSOC	Daratumumab Fab	1.5981		1	1	F8	ASSOC	B6-D9 Fab	1.172
28	t1G5	#76C817	1	1	1	G4	ASSOC	Buffer	-0.0294		1	1	G8	ASSOC	B6-D9 Fab	1.974
30	t1B6	#22894D	1	1	1	B4	ASSOC	Isatuximab IgG	3.2779		1	1	B9	ASSOC	E2-RecA Fab	1.8102
32	t1D6	#414141	1	1	1	D4	ASSOC	B6-D9 Fab	2.002		1	1	D9	ASSOC	E2-RecA Fab	1.7053
33	t1E6	#E5BD19	1	1	1	E4	ASSOC	E2-RecA Fab	1.9537		1	1	E9	ASSOC	E2-RecA Fab	0.1283
34	t1F6	#FFB291	1	1	1	F4	ASSOC	Daratumumab Fab	1.5631		1	1	F9	ASSOC	E2-RecA Fab	1.7433
35	t1G6	#50F2BC	1	1	1	G4	ASSOC	Buffer	-0.0283		1	1	G9	ASSOC	E2-RecA Fab	1.9927
39	t1D7	#46B161	1	1	1	D4	ASSOC	B6-D9 Fab	1.9635		1	1	D10	ASSOC	Daratumumab Fab	0.7965
40	t1E7	#224599	1	1	1	E4	ASSOC	E2-RecA Fab	1.9792		1	1	E10	ASSOC	Daratumumab Fab	1.5208
41	t1F7	#1E542E	1	1	1	F4	ASSOC	Daratumumab Fab	1.5421		1	1	F10	ASSOC	Daratumumab Fab	0.0638
42	t1G7	#2D3BE3	1	1	1	G4	ASSOC	Buffer	-0.0239		1	1	G10	ASSOC	Daratumumab Fab	1.6071
44	t1B8	#FF74AB	1	1	1	B4	ASSOC	Isatuximab IgG	3.2134		1	1	B11	ASSOC	Buffer	0.0401
46	t1D8	#8C591F	1	1	1	D4	ASSOC	B6-D9 Fab	1.9668		1	1	D11	ASSOC	Buffer	-0.0416
47	t1E8	#9ACE6B	1	1	1	E4	ASSOC	E2-RecA Fab	1.8777		1	1	E11	ASSOC	Buffer	0.0259
48	t1F8	#6C39D6	1	1	1	F4	ASSOC	Daratumumab Fab	1.5229		1	1	F11	ASSOC	Buffer	-0.0557
49	t1G8	#CC8790	1	1	1	G4	ASSOC	Buffer	-0.02		1	1	G11	ASSOC	Buffer	-0.0247
Original Matrix
Ab#	Buffer	B6-D9 Fab	E2-RecA Fab	Daratumumab Fab	Isatuximab IgG
Buffer	-0.0247	1.974	1.9927	1.6071	3.3376
B6-D9 Fab	-0.0416	-0.0245	1.7053	0.7965	0.4577
E2-RecA Fab	0.0259	1.7917	0.1283	1.5208	2.813
Daratumumab Fab	-0.0557	1.172	1.7433	0.0638	n/a
Isatuximab IgG	0.0401	0.0578	1.8102	n/a	0.0831
Self-subtracted
Ab#		B6-D9 Fab	E2-RecA Fab	Daratumumab Fab	Isatuximab IgG
Buffer		1.9988	2.0174	1.6318	3.3623
B6-D9 Fab		0	1.7298	0.821	0.4822
E2-RecA Fab		1.6635	0	1.3925	2.6847
Daratumumab Fab		1.1082	1.6794	0	n/a
Isatuximab IgG		-0.0253	1.7271	n/a	0
% binding
Ab#		B6-D9 Fab	E2-RecA Fab	Daratumumab Fab	Isatuximab IgG
Buffer		100	100	100	100
B6-D9 Fab		0	85.744	50.3125	14.3414
E2-RecA Fab		83.2249	0	85.3352	79.8471
Daratumumab Fab		55.4433	83.2458	0	n/a
Isatuximab IgG		-1.26576	85.6102	n/a	0
n/a = not applicable

## Sheet: Fig. 1C
Left pannel								Middle pannel								Right pannel
	Response (nm)								Response (nm)								Response (nm)
Time (s)	daratumumab/anti-CD38-B6-D9	daratumumab/anti-CD38-E2RecA	daratumumab Fab 400 nM	anti-CD38-B6-D9 Fab	anti-CD38-E2RecA Fab			Time (s)	anti-CD38-B6-D9 400 nM	anti-CD38-B6-D9/anti-CD38-E2RecA	anti-CD38-E2RecA Fab	anti-CD38-B6-D9/daratumumab	daratumumab Fab			Time (s)	anti-CD38-E2RecA 400 nM	anti-CD38-E2RecA/anti-CD38-B6-D9	anti-CD38-B6-D9 Fab	anti-CD38-E2RecA/daratumumab	daratumumab Fab
0.202	-4.7e-05	-0.00047	-0.00324	-0.003	0.000246			0.202	0.000123	0.000741	0.000246	0.000453	0.00164			0.202	-0.00231	-0.00182	-0.003	-0.00459	0.00164
0.402	0.001591	0.003336	0.001938	-0.00011	0.002284			0.402	0.001756	0.004503	0.002284	-0.00089	0.001062			0.402	-0.00223	0.000858	-0.00011	-0.0024	0.001062
0.602	0.004681	0.006029	0.001903	-0.00085	0.004586			0.602	0.003706	0.006613	0.004586	0.005405	0.001632			0.602	0.00086	0.000635	-0.00085	4.3e-05	0.001632
0.802	0.003594	0.001422	0.003189	0.002697	0.008209			0.802	0.00417	0.009855	0.008209	0.008878	0.00588			0.802	0.003359	-0.00087	0.002697	-0.00332	0.00588
1.002	0.00309	0.000594	0.000631	0.005276	0.005058			1.002	0.003998	0.011783	0.005058	0.00979	0.007234			1.002	0.001807	0.001743	0.005276	0.002725	0.007234
1.202	0.007404	0.002892	0.005045	0.006411	0.009638			1.202	0.0035	0.010249	0.009638	0.008842	0.009336			1.202	0.004978	0.001587	0.006411	-0.00086	0.009336
1.402	0.003566	0.007307	0.005447	0.002192	0.006625			1.402	0.004876	0.009217	0.006625	0.007549	0.011394			1.402	0.002807	-0.00043	0.002192	0.004483	0.011394
1.602	0.009593	0.00405	0.008872	0.008196	0.0105			1.602	0.003906	0.01375	0.0105	0.007428	0.010677			1.602	0.00238	0.003505	0.008196	0.005172	0.010677
1.802	0.002795	0.005512	0.007178	0.009096	0.011038			1.802	0.007385	0.009179	0.011038	0.007032	0.007729			1.802	0.006237	0.000773	0.009096	0.005685	0.007729
2.002	0.004638	0.008245	0.0086	0.0088	0.010143			2.002	0.011418	0.009055	0.010143	0.010438	0.010808			2.002	0.005134	0.005001	0.0088	0.009477	0.010808
2.202	0.00964	0.010842	0.007968	0.01079	0.016659			2.202	0.008696	0.009488	0.016659	0.011452	0.013426			2.202	0.006167	0.001233	0.01079	0.008972	0.013426
2.402	0.009862	0.008073	0.012243	0.007408	0.011183			2.402	0.004308	0.011213	0.011183	0.012615	0.011937			2.402	0.005788	0.009713	0.007408	0.007804	0.011937
2.602	0.009821	0.003856	0.006494	0.008815	0.011371			2.602	0.011521	0.012058	0.011371	0.011153	0.01172			2.602	0.008179	0.00639	0.008815	0.008102	0.01172
2.802	0.008433	0.012952	0.008374	0.01277	0.013661			2.802	0.008124	0.014447	0.013661	0.010611	0.014232			2.802	0.009997	0.007231	0.01277	0.007108	0.014232
3.002	0.00927	0.006898	0.009932	0.015036	0.016893			3.002	0.008871	0.013759	0.016893	0.012959	0.011999			3.002	0.007114	0.008045	0.015036	0.011101	0.011999
3.202	0.009645	0.011218	0.011729	0.012019	0.016293			3.202	0.011287	0.012773	0.016293	0.011516	0.014341			3.202	0.004546	0.008753	0.012019	0.010773	0.014341
3.402	0.014055	0.013735	0.008992	0.012491	0.017357			3.402	0.010911	0.013544	0.017357	0.013038	0.014217			3.402	0.013777	0.012197	0.012491	0.008076	0.014217
3.602	0.009689	0.01172	0.013921	0.013955	0.015904			3.602	0.007079	0.016223	0.015904	0.01423	0.019762			3.602	0.007281	0.00724	0.013955	0.013187	0.019762
3.802	0.010555	0.014705	0.011518	0.012049	0.014335			3.802	0.016533	0.014514	0.014335	0.011182	0.012108			3.802	0.010127	0.009179	0.012049	0.006966	0.012108
4.002	0.011958	0.015335	0.008935	0.013042	0.01423			4.002	0.010146	0.016618	0.01423	0.013381	0.017376			4.002	0.010614	0.009608	0.013042	0.014768	0.017376
4.202	0.012579	0.011832	0.010788	0.017191	0.016005			4.202	0.011011	0.014083	0.016005	0.013233	0.016991			4.202	0.010392	0.009868	0.017191	0.016045	0.016991
4.402	0.00983	0.015666	0.009403	0.015979	0.016497			4.402	0.0104	0.016176	0.016497	0.018856	0.016493			4.402	0.015845	0.009272	0.015979	0.013925	0.016493
4.602	0.012536	0.015426	0.011476	0.0121	0.01848			4.602	0.013337	0.016781	0.01848	0.016582	0.017049			4.602	0.013188	0.008549	0.0121	0.012042	0.017049
4.802	0.010498	0.013322	0.014384	0.01328	0.016052			4.802	0.013816	0.019723	0.016052	0.01517	0.01658			4.802	0.011432	0.011275	0.01328	0.013792	0.01658
5.002	0.013419	0.015618	0.014584	0.017427	0.016055			5.002	0.014152	0.017787	0.016055	0.018288	0.019467			5.002	0.011345	0.013639	0.017427	0.017262	0.019467
5.202	0.011505	0.013418	0.009581	0.015769	0.015717			5.202	0.01334	0.014818	0.015717	0.017714	0.019438			5.202	0.009065	0.01089	0.015769	0.013145	0.019438
5.402	0.014416	0.016247	0.013865	0.011373	0.020575			5.402	0.01318	0.018697	0.020575	0.015545	0.015601			5.402	0.014216	0.008128	0.011373	0.014025	0.015601
5.602	0.011855	0.013869	0.01221	0.012887	0.016638			5.602	0.012569	0.020492	0.016638	0.014033	0.019943			5.602	0.01138	0.009469	0.012887	0.017273	0.019943
5.802	0.014483	0.014976	0.009718	0.013269	0.016397			5.802	0.013487	0.016965	0.016397	0.018188	0.018717			5.802	0.011132	0.011474	0.013269	0.013995	0.018717
6.002	0.013985	0.016427	0.014031	0.016248	0.019895			6.002	0.012622	0.018211	0.019895	0.014418	0.020501			6.002	0.01588	0.011622	0.016248	0.019277	0.020501
6.202	0.010735	0.015834	0.014463	0.014176	0.022389			6.202	0.017163	0.021109	0.022389	0.015501	0.021604			6.202	0.015606	0.013144	0.014176	0.015551	0.021604
6.402	0.01559	0.017907	0.014926	0.01664	0.019577			6.402	0.016472	0.018987	0.019577	0.018202	0.019842			6.402	0.015295	0.010021	0.01664	0.018488	0.019842
6.602	0.014736	0.013703	0.012571	0.017231	0.018141			6.602	0.013882	0.022649	0.018141	0.021273	0.02043			6.602	0.013893	0.012822	0.017231	0.018867	0.02043
6.802	0.017667	0.015919	0.017305	0.019389	0.020736			6.802	0.015649	0.021882	0.020736	0.018056	0.024099			6.802	0.015172	0.01317	0.019389	0.016534	0.024099
7.002	0.017516	0.019207	0.018821	0.016753	0.024914			7.002	0.012486	0.020295	0.024914	0.017612	0.021308			7.002	0.013677	0.012087	0.016753	0.017466	0.021308
7.202	0.015583	0.016877	0.017713	0.017453	0.02171			7.202	0.012313	0.018035	0.02171	0.016473	0.019585			7.202	0.014512	0.015091	0.017453	0.021118	0.019585
7.402	0.015813	0.016101	0.015225	0.018936	0.023239			7.402	0.013082	0.023309	0.023239	0.016513	0.024772			7.402	0.01287	0.012886	0.018936	0.020474	0.024772
7.602	0.012193	0.018717	0.017811	0.019092	0.016805			7.602	0.013869	0.018501	0.016805	0.017432	0.024269			7.602	0.014877	0.013687	0.019092	0.01733	0.024269
7.802	0.016005	0.01554	0.019119	0.016315	0.020614			7.802	0.009484	0.018813	0.020614	0.01891	0.018998			7.802	0.014474	0.015069	0.016315	0.02128	0.018998
8.002	0.013808	0.017053	0.01809	0.01895	0.021048			8.002	0.015495	0.020666	0.021048	0.020127	0.021801			8.002	0.013041	0.017581	0.01895	0.021665	0.021801
8.202	0.015403	0.019631	0.014615	0.017849	0.021461			8.202	0.018539	0.021898	0.021461	0.018722	0.023741			8.202	0.01564	0.013317	0.017849	0.022157	0.023741
8.402	0.014039	0.01922	0.018297	0.019537	0.021033			8.402	0.012545	0.019817	0.021033	0.018448	0.022652			8.402	0.015103	0.012314	0.019537	0.021572	0.022652
8.602	0.014738	0.018039	0.017021	0.019803	0.025152			8.602	0.014794	0.0214	0.025152	0.02141	0.026417			8.602	0.012988	0.01284	0.019803	0.025775	0.026417
8.802	0.015818	0.021434	0.017135	0.018136	0.023687			8.802	0.018464	0.021526	0.023687	0.023926	0.022705			8.802	0.0148	0.013814	0.018136	0.025281	0.022705
9.002	0.016535	0.016948	0.018244	0.01764	0.023794			9.002	0.017997	0.025917	0.023794	0.024415	0.019729			9.002	0.016422	0.017765	0.01764	0.021295	0.019729
9.202	0.015953	0.01977	0.016505	0.018346	0.020846			9.202	0.017397	0.023562	0.020846	0.017589	0.023837			9.202	0.015927	0.017874	0.018346	0.02481	0.023837
9.402	0.017139	0.017906	0.017475	0.018015	0.023275			9.402	0.014726	0.025211	0.023275	0.018575	0.023935			9.402	0.015569	0.013272	0.018015	0.019478	0.023935
9.602	0.017882	0.017331	0.01934	0.021111	0.023618			9.602	0.019519	0.022251	0.023618	0.019273	0.022702			9.602	0.017125	0.015192	0.021111	0.027562	0.022702
9.802	0.019084	0.02094	0.02052	0.018537	0.022039			9.802	0.016863	0.020506	0.022039	0.021477	0.023893			9.802	0.015082	0.016258	0.018537	0.027247	0.023893
10.002	0.015484	0.023211	0.020314	0.019408	0.022217			10.002	0.018508	0.023001	0.022217	0.019088	0.02384			10.002	0.01667	0.018249	0.019408	0.027106	0.02384
10.202	0.020242	0.018808	0.019119	0.019151	0.023015			10.202	0.020865	0.023088	0.023015	0.02414	0.026456			10.202	0.016257	0.011688	0.019151	0.026169	0.026456
10.402	0.017363	0.023886	0.017566	0.017405	0.020937			10.402	0.01828	0.023334	0.020937	0.022742	0.023796			10.402	0.009466	0.016311	0.017405	0.025427	0.023796
10.602	0.016071	0.019578	0.018101	0.019366	0.02125			10.602	0.015952	0.022188	0.02125	0.019417	0.023872			10.602	0.015709	0.01986	0.019366	0.022406	0.023872
10.802	0.017701	0.021237	0.020303	0.016999	0.024162			10.802	0.019859	0.02248	0.024162	0.020001	0.027409			10.802	0.017445	0.01677	0.016999	0.028567	0.027409
11.002	0.016923	0.019827	0.01934	0.022055	0.024781			11.002	0.013595	0.020851	0.024781	0.022689	0.025459			11.002	0.018959	0.019019	0.022055	0.027631	0.025459
11.202	0.016948	0.016371	0.0193	0.02289	0.021698			11.202	0.016299	0.028789	0.021698	0.01969	0.02703			11.202	0.01862	0.014753	0.02289	0.027662	0.02703
11.402	0.016867	0.021732	0.020785	0.020604	0.020296			11.402	0.018978	0.024239	0.020296	0.022242	0.027017			11.402	0.01685	0.018154	0.020604	0.025563	0.027017
11.602	0.02015	0.020459	0.02135	0.022993	0.021727			11.602	0.019154	0.02309	0.021727	0.022022	0.026367			11.602	0.017615	0.01818	0.022993	0.028091	0.026367
11.802	0.017529	0.020555	0.019641	0.01923	0.025252			11.802	0.018593	0.025373	0.025252	0.018758	0.027818			11.802	0.014021	0.01651	0.01923	0.030902	0.027818
12.002	0.017749	0.02049	0.019242	0.020368	0.023762			12.002	0.015335	0.023862	0.023762	0.021291	0.026818			12.002	0.021074	0.017535	0.020368	0.027015	0.026818
12.202	0.017283	0.025094	0.0217	0.02088	0.021789			12.202	0.021667	0.023512	0.021789	0.022176	0.026756			12.202	0.019498	0.015733	0.02088	0.024654	0.026756
12.402	0.02132	0.018753	0.018538	0.024261	0.02258			12.402	0.01732	0.024092	0.02258	0.021149	0.025793			12.402	0.019346	0.01576	0.024261	0.0272	0.025793
12.602	0.020207	0.01835	0.021029	0.018889	0.025894			12.602	0.015893	0.023842	0.025894	0.018478	0.029306			12.602	0.015411	0.014643	0.018889	0.029645	0.029306
12.802	0.019225	0.021908	0.019159	0.020388	0.029802			12.802	0.021855	0.023398	0.029802	0.021276	0.031051			12.802	0.016998	0.015471	0.020388	0.029804	0.031051
13.002	0.01934	0.018184	0.020073	0.025038	0.026576			13.002	0.021916	0.02639	0.026576	0.0252	0.026304			13.002	0.016421	0.017506	0.025038	0.027437	0.026304
13.202	0.022108	0.02318	0.02201	0.020928	0.027792			13.202	0.017128	0.023917	0.027792	0.023936	0.031933			13.202	0.01631	0.018471	0.020928	0.025871	0.031933
13.402	0.022742	0.019339	0.020165	0.020368	0.027385			13.402	0.021296	0.024454	0.027385	0.024166	0.026342			13.402	0.020652	0.019715	0.020368	0.029223	0.026342
13.602	0.022533	0.020851	0.020561	0.020554	0.024057			13.602	0.020707	0.0271	0.024057	0.022553	0.031845			13.602	0.019555	0.014434	0.020554	0.030782	0.031845
13.802	0.018274	0.018323	0.022537	0.020807	0.026409			13.802	0.019289	0.025407	0.026409	0.027732	0.028665			13.802	0.018902	0.01654	0.020807	0.026921	0.028665
14.002	0.021748	0.019593	0.022353	0.019227	0.025174			14.002	0.019869	0.025383	0.025174	0.019125	0.025826			14.002	0.018396	0.021231	0.019227	0.029458	0.025826
14.202	0.018678	0.019716	0.022369	0.024693	0.030196			14.202	0.020002	0.026757	0.030196	0.022996	0.030824			14.202	0.017342	0.018769	0.024693	0.032327	0.030824
14.402	0.023542	0.020226	0.022115	0.023078	0.026017			14.402	0.019812	0.025121	0.026017	0.02607	0.028955			14.402	0.016005	0.017815	0.023078	0.032642	0.028955
14.602	0.016381	0.022694	0.019276	0.024712	0.027363			14.602	0.020219	0.025787	0.027363	0.021926	0.029702			14.602	0.018713	0.01782	0.024712	0.031059	0.029702
14.802	0.020966	0.023706	0.022306	0.021928	0.029855			14.802	0.019547	0.027958	0.029855	0.022526	0.028699			14.802	0.016985	0.016207	0.021928	0.03108	0.028699
15.002	0.020457	0.019921	0.020943	0.024384	0.028394			15.002	0.019902	0.027788	0.028394	0.025017	0.027685			15.002	0.018452	0.017061	0.024384	0.032054	0.027685
15.202	0.019341	0.022345	0.026518	0.025192	0.027119			15.202	0.013648	0.022752	0.027119	0.02427	0.030277			15.202	0.017293	0.018045	0.025192	0.032103	0.030277
15.402	0.020015	0.023813	0.022264	0.021603	0.026234			15.402	0.020662	0.030624	0.026234	0.028234	0.027747			15.402	0.017992	0.01618	0.021603	0.034669	0.027747
15.602	0.016355	0.023728	0.01935	0.021968	0.026568			15.602	0.018471	0.025578	0.026568	0.02604	0.029169			15.602	0.020784	0.019021	0.021968	0.03286	0.029169
15.802	0.018289	0.019933	0.023874	0.026179	0.026969			15.802	0.021303	0.024989	0.026969	0.022506	0.027275			15.802	0.015574	0.017566	0.026179	0.032794	0.027275
16.002	0.020684	0.019138	0.023788	0.019824	0.02648			16.002	0.021505	0.028874	0.02648	0.024232	0.031157			16.002	0.019886	0.017214	0.019824	0.032084	0.031157
16.202	0.019435	0.022152	0.023104	0.020996	0.026521			16.202	0.01839	0.022913	0.026521	0.022356	0.027735			16.202	0.019882	0.018442	0.020996	0.030437	0.027735
16.402	0.022371	0.022519	0.019372	0.024283	0.027634			16.402	0.020274	0.022536	0.027634	0.025389	0.031183			16.402	0.016899	0.015886	0.024283	0.03308	0.031183
16.602	0.019436	0.017177	0.024086	0.024054	0.023969			16.602	0.020699	0.028019	0.023969	0.024014	0.030141			16.602	0.018388	0.01907	0.024054	0.032064	0.030141
16.802	0.018738	0.022367	0.020941	0.02389	0.029706			16.802	0.018012	0.029643	0.029706	0.019338	0.028805			16.802	0.017653	0.01815	0.02389	0.031676	0.028805
17.002	0.019573	0.02197	0.024586	0.024426	0.023464			17.002	0.020441	0.02554	0.023464	0.024189	0.027556			17.002	0.020179	0.019527	0.024426	0.031939	0.027556
17.202	0.020688	0.023745	0.023988	0.023988	0.028521			17.202	0.020953	0.03078	0.028521	0.026161	0.029158			17.202	0.01913	0.016914	0.023988	0.032168	0.029158
17.402	0.019493	0.026468	0.022576	0.022735	0.027123			17.402	0.021441	0.029503	0.027123	0.027561	0.035178			17.402	0.018523	0.02013	0.022735	0.032459	0.035178
17.602	0.023435	0.024058	0.024179	0.022586	0.028704			17.602	0.020132	0.024188	0.028704	0.027418	0.031191			17.602	0.02162	0.019875	0.022586	0.034553	0.031191
17.802	0.019391	0.025885	0.019499	0.022707	0.02776			17.802	0.022115	0.027916	0.02776	0.019857	0.031178			17.802	0.01809	0.021211	0.022707	0.036131	0.031178
18.002	0.019219	0.023787	0.024481	0.025116	0.028406			18.002	0.017894	0.024587	0.028406	0.024348	0.030337			18.002	0.016776	0.018355	0.025116	0.035085	0.030337
18.202	0.020036	0.022085	0.023092	0.02151	0.028423			18.202	0.020869	0.027628	0.028423	0.025643	0.031397			18.202	0.020783	0.017484	0.02151	0.032716	0.031397
18.402	0.01945	0.025305	0.024647	0.023012	0.027255			18.402	0.023085	0.024346	0.027255	0.021042	0.027338			18.402	0.017664	0.01831	0.023012	0.034976	0.027338
18.602	0.023696	0.019951	0.022356	0.026732	0.028719			18.602	0.018465	0.029271	0.028719	0.022832	0.032559			18.602	0.020325	0.018493	0.026732	0.030599	0.032559
18.802	0.021211	0.024147	0.020543	0.020399	0.029921			18.802	0.021947	0.025693	0.029921	0.023504	0.029402			18.802	0.020098	0.018587	0.020399	0.033768	0.029402
19.002	0.018363	0.024828	0.023277	0.023455	0.027082			19.002	0.021884	0.029771	0.027082	0.023863	0.034087			19.002	0.020081	0.023192	0.023455	0.034386	0.034087
19.202	0.022724	0.022569	0.023803	0.024054	0.028524			19.202	0.022382	0.029391	0.028524	0.028066	0.026622			19.202	0.020461	0.016512	0.024054	0.035813	0.026622
19.402	0.020853	0.024502	0.023955	0.019782	0.024517			19.402	0.015908	0.023952	0.024517	0.027687	0.032969			19.402	0.019424	0.021499	0.019782	0.038143	0.032969
19.602	0.021568	0.022478	0.020901	0.023323	0.02691			19.602	0.019904	0.03217	0.02691	0.025584	0.032294			19.602	0.021291	0.017375	0.023323	0.03242	0.032294
19.802	0.024122	0.027736	0.024392	0.025115	0.030038			19.802	0.0237	0.02778	0.030038	0.025167	0.03103			19.802	0.025722	0.01656	0.025115	0.035383	0.03103
20.002	0.023784	0.022201	0.024025	0.020657	0.032224			20.002	0.020094	0.029008	0.032224	0.024254	0.032309			20.002	0.020234	0.018553	0.020657	0.033591	0.032309
20.202	0.020581	0.020897	0.022997	0.023227	0.027275			20.202	0.021478	0.027669	0.027275	0.023829	0.02892			20.202	0.02162	0.018109	0.023227	0.031169	0.02892
20.402	0.023062	0.022688	0.022831	0.021365	0.031833			20.402	0.021492	0.027419	0.031833	0.025411	0.032265			20.402	0.02175	0.022193	0.021365	0.037663	0.032265
20.602	0.021948	0.016998	0.027505	0.0237	0.029442			20.602	0.022291	0.026932	0.029442	0.024294	0.034897			20.602	0.016693	0.017663	0.0237	0.037289	0.034897
20.802	0.022392	0.0241	0.023479	0.025701	0.028798			20.802	0.020617	0.028777	0.028798	0.023026	0.032154			20.802	0.019659	0.018917	0.025701	0.035398	0.032154
21.002	0.021325	0.024026	0.023297	0.024243	0.031835			21.002	0.022051	0.026285	0.031835	0.023132	0.033548			21.002	0.020459	0.019533	0.024243	0.037344	0.033548
21.202	0.02284	0.023699	0.02378	0.022402	0.028291			21.202	0.021015	0.029191	0.028291	0.02536	0.033835			21.202	0.021777	0.01674	0.022402	0.036255	0.033835
21.402	0.022677	0.024782	0.025281	0.024996	0.028445			21.402	0.023129	0.030191	0.028445	0.027708	0.033126			21.402	0.018187	0.021738	0.024996	0.034772	0.033126
21.602	0.025869	0.025679	0.021355	0.024732	0.027402			21.602	0.02101	0.030973	0.027402	0.029141	0.031273			21.602	0.021212	0.024566	0.024732	0.03879	0.031273
21.802	0.022201	0.022186	0.025992	0.024501	0.034805			21.802	0.020676	0.026614	0.034805	0.02665	0.03203			21.802	0.018916	0.019457	0.024501	0.038811	0.03203
22.002	0.022234	0.022913	0.025039	0.024856	0.029413			22.002	0.020783	0.027519	0.029413	0.026383	0.034161			22.002	0.022569	0.021817	0.024856	0.031817	0.034161
22.202	0.023903	0.020459	0.026615	0.026883	0.029785			22.202	0.021087	0.028836	0.029785	0.028516	0.032483			22.202	0.018613	0.019186	0.026883	0.036616	0.032483
22.402	0.022956	0.01983	0.021181	0.026544	0.033202			22.402	0.021311	0.027978	0.033202	0.025897	0.030608			22.402	0.019412	0.022283	0.026544	0.036204	0.030608
22.602	0.021942	0.022504	0.022821	0.022229	0.035945			22.602	0.02151	0.031034	0.035945	0.025797	0.033679			22.602	0.023231	0.021608	0.022229	0.034033	0.033679
22.802	0.022814	0.023811	0.02756	0.028365	0.030691			22.802	0.023424	0.029389	0.030691	0.021383	0.0314			22.802	0.017648	0.016052	0.028365	0.039049	0.0314
23.002	0.024863	0.025627	0.024481	0.023767	0.031347			23.002	0.023066	0.030168	0.031347	0.026015	0.034456			23.002	0.020483	0.020825	0.023767	0.034815	0.034456
23.202	0.022928	0.023823	0.022785	0.025289	0.031882			23.202	0.019135	0.030886	0.031882	0.023794	0.031437			23.202	0.020103	0.020129	0.025289	0.039333	0.031437
23.402	0.022232	0.023994	0.023633	0.027129	0.031927			23.402	0.021025	0.03391	0.031927	0.02524	0.037289			23.402	0.016728	0.021321	0.027129	0.035452	0.037289
23.602	0.023829	0.023902	0.025886	0.026571	0.032448			23.602	0.02401	0.031026	0.032448	0.027977	0.032073			23.602	0.018764	0.019523	0.026571	0.036774	0.032073
23.802	0.025489	0.024621	0.021711	0.024224	0.031054			23.802	0.025754	0.027719	0.031054	0.026205	0.031708			23.802	0.017914	0.022168	0.024224	0.035397	0.031708
24.002	0.019566	0.026679	0.028842	0.031027	0.032542			24.002	0.021835	0.027112	0.032542	0.030555	0.030578			24.002	0.021584	0.02177	0.031027	0.036577	0.030578
24.202	0.02092	0.022461	0.02454	0.02514	0.029336			24.202	0.020754	0.028495	0.029336	0.025505	0.031746			24.202	0.022997	0.02064	0.02514	0.038735	0.031746
24.402	0.025519	0.025305	0.025352	0.023335	0.028597			24.402	0.023006	0.031211	0.028597	0.028475	0.032644			24.402	0.020763	0.021858	0.023335	0.038511	0.032644
24.602	0.024536	0.026859	0.026717	0.02603	0.03288			24.602	0.0203	0.031667	0.03288	0.026479	0.034677			24.602	0.022162	0.016968	0.02603	0.043111	0.034677
24.802	0.028105	0.027643	0.023186	0.026697	0.032546			24.802	0.023329	0.032027	0.032546	0.030493	0.03592			24.802	0.022078	0.02224	0.026697	0.036317	0.03592
25.002	0.025777	0.024043	0.025674	0.025542	0.028039			25.002	0.023207	0.031535	0.028039	0.028028	0.030848			25.002	0.02334	0.016752	0.025542	0.040319	0.030848
25.202	0.022589	0.022539	0.026604	0.027294	0.032287			25.202	0.020675	0.029269	0.032287	0.027189	0.032418			25.202	0.018687	0.016336	0.027294	0.040389	0.032418
25.402	0.026456	0.025984	0.024084	0.025699	0.027781			25.402	0.025974	0.029788	0.027781	0.020033	0.03211			25.402	0.024067	0.019761	0.025699	0.039247	0.03211
25.602	0.022464	0.024991	0.024957	0.027602	0.031293			25.602	0.025339	0.029584	0.031293	0.026142	0.03305			25.602	0.022866	0.017928	0.027602	0.041703	0.03305
25.802	0.022108	0.020091	0.022939	0.025929	0.030021			25.802	0.022763	0.032507	0.030021	0.030675	0.0301			25.802	0.018286	0.022768	0.025929	0.038131	0.0301
26.002	0.024723	0.028216	0.025653	0.026749	0.027262			26.002	0.019554	0.02908	0.027262	0.026278	0.034385			26.002	0.019031	0.019551	0.026749	0.040801	0.034385
26.202	0.024421	0.023996	0.027353	0.025747	0.029462			26.202	0.021641	0.031372	0.029462	0.027838	0.037374			26.202	0.020438	0.019088	0.025747	0.034523	0.037374
26.402	0.025971	0.027642	0.027836	0.025833	0.030917			26.402	0.019027	0.02688	0.030917	0.028691	0.034035			26.402	0.0226	0.018875	0.025833	0.03914	0.034035
26.602	0.024182	0.021186	0.026278	0.022441	0.034707			26.602	0.021053	0.032221	0.034707	0.02632	0.03402			26.602	0.022069	0.021668	0.022441	0.042634	0.03402
26.802	0.025036	0.023669	0.026035	0.02321	0.029114			26.802	0.020523	0.032067	0.029114	0.028291	0.038403			26.802	0.02392	0.019108	0.02321	0.043848	0.038403
27.002	0.021527	0.025381	0.023264	0.026923	0.035649			27.002	0.0211	0.033868	0.035649	0.026916	0.033952			27.002	0.021639	0.026314	0.026923	0.042421	0.033952
27.202	0.02465	0.022976	0.026706	0.028193	0.032396			27.202	0.023455	0.029399	0.032396	0.026959	0.034869			27.202	0.016647	0.022821	0.028193	0.041614	0.034869
27.402	0.022813	0.024323	0.027202	0.025298	0.02893			27.402	0.020677	0.030375	0.02893	0.030029	0.036029			27.402	0.018797	0.022026	0.025298	0.040896	0.036029
27.602	0.022527	0.02621	0.028147	0.026664	0.029576			27.602	0.021928	0.028362	0.029576	0.03005	0.034305			27.602	0.023535	0.019961	0.026664	0.03714	0.034305
27.802	0.025484	0.022759	0.026527	0.024095	0.032745			27.802	0.02612	0.029565	0.032745	0.02861	0.033664			27.802	0.020395	0.024606	0.024095	0.042435	0.033664
28.002	0.022438	0.023211	0.02394	0.025965	0.029749			28.002	0.021913	0.033347	0.029749	0.0267	0.036018			28.002	0.019304	0.018093	0.025965	0.040086	0.036018
28.202	0.025444	0.027276	0.027732	0.027151	0.03013			28.202	0.018689	0.030671	0.03013	0.029357	0.034474			28.202	0.025083	0.02032	0.027151	0.042635	0.034474
28.402	0.022777	0.024235	0.030209	0.025578	0.031174			28.402	0.024123	0.032441	0.031174	0.022619	0.033994			28.402	0.019424	0.018105	0.025578	0.038186	0.033994
28.602	0.025471	0.025592	0.026529	0.026363	0.031111			28.602	0.023576	0.029279	0.031111	0.025038	0.035883			28.602	0.022037	0.019685	0.026363	0.039921	0.035883
28.802	0.02274	0.027789	0.0257	0.025277	0.034674			28.802	0.024564	0.030461	0.034674	0.026929	0.035669			28.802	0.020758	0.017317	0.025277	0.042521	0.035669
29.002	0.023989	0.023882	0.025663	0.028288	0.030584			29.002	0.021125	0.027458	0.030584	0.027701	0.035728			29.002	0.022244	0.020903	0.028288	0.040433	0.035728
29.202	0.025194	0.02563	0.025022	0.027225	0.029634			29.202	0.022113	0.030865	0.029634	0.03014	0.035784			29.202	0.025229	0.019996	0.027225	0.042903	0.035784
29.402	0.02534	0.022951	0.026269	0.026526	0.029196			29.402	0.019421	0.031493	0.029196	0.029493	0.035064			29.402	0.021709	0.022485	0.026526	0.041525	0.035064
29.602	0.025972	0.023919	0.025541	0.027749	0.031852			29.602	0.020682	0.03336	0.031852	0.030609	0.038837			29.602	0.022523	0.025389	0.027749	0.041022	0.038837
29.802	0.02475	0.025376	0.02675	0.027132	0.033829			29.802	0.02301	0.032623	0.033829	0.030313	0.036025			29.802	0.022424	0.020001	0.027132	0.040828	0.036025
30	0.016407	0.016824	0.021457	0.025157	0.027591			30	0.011157	0.023858	0.027591	0.021563	0.03061			30	0.009531	0.008172	0.025157	0.034456	0.03061
30.2	0.016465	0.020456	0.019011	0.024303	0.027918			30.2	0.015829	0.018394	0.027918	0.018472	0.032846			30.2	0.009025	0.011272	0.024303	0.035998	0.032846
30.4	0.021021	0.023799	0.020054	0.028529	0.032044			30.4	0.016812	0.02373	0.032044	0.01722	0.034163			30.4	0.01199	0.010949	0.028529	0.032898	0.034163
30.6	0.020455	0.0254	0.026629	0.028288	0.034224			30.6	0.015548	0.028059	0.034224	0.017562	0.035167			30.6	0.015891	0.012056	0.028288	0.037806	0.035167
30.8	0.021054	0.025006	0.024212	0.026137	0.034331			30.8	0.016898	0.025037	0.034331	0.022249	0.03963			30.8	0.014712	0.01711	0.026137	0.039176	0.03963
31	0.026351	0.030821	0.0278	0.033023	0.034021			31	0.019675	0.027358	0.034021	0.021325	0.038201			31	0.017048	0.018351	0.033023	0.041598	0.038201
31.2	0.030789	0.031712	0.034827	0.034125	0.037691			31.2	0.018827	0.028413	0.037691	0.024204	0.040436			31.2	0.015464	0.020142	0.034125	0.040029	0.040436
31.4	0.029535	0.032118	0.029889	0.032839	0.038135			31.4	0.022717	0.03163	0.038135	0.023853	0.043734			31.4	0.021548	0.019298	0.032839	0.047171	0.043734
31.6	0.029146	0.037522	0.038832	0.031393	0.041128			31.6	0.022975	0.02972	0.041128	0.023655	0.046449			31.6	0.020098	0.023352	0.031393	0.046231	0.046449
31.8	0.035801	0.038182	0.043547	0.037061	0.043727			31.8	0.023242	0.03713	0.043727	0.031053	0.04681			31.8	0.023298	0.023619	0.037061	0.048536	0.04681
32	0.036302	0.041678	0.041065	0.036332	0.042232			32	0.020672	0.038558	0.042232	0.028446	0.046549			32	0.023615	0.026111	0.036332	0.050497	0.046549
32.2	0.040594	0.041563	0.045464	0.041113	0.044304			32.2	0.027966	0.036064	0.044304	0.028128	0.046102			32.2	0.025843	0.029273	0.041113	0.049042	0.046102
32.4	0.044377	0.047445	0.044544	0.042046	0.046937			32.4	0.031638	0.039902	0.046937	0.032592	0.049243			32.4	0.026006	0.029408	0.042046	0.049855	0.049243
32.6	0.040618	0.046458	0.045007	0.040345	0.049636			32.6	0.032144	0.038534	0.049636	0.034949	0.053314			32.6	0.031881	0.033018	0.040345	0.050321	0.053314
32.8	0.044385	0.047513	0.049511	0.046638	0.050364			32.8	0.033256	0.04038	0.050364	0.036315	0.051134			32.8	0.030494	0.030699	0.046638	0.058281	0.051134
33	0.05023	0.049381	0.051298	0.045645	0.053702			33	0.035176	0.040317	0.053702	0.040276	0.053786			33	0.03113	0.038709	0.045645	0.053807	0.053786
33.2	0.052574	0.051312	0.052851	0.047945	0.054576			33.2	0.032969	0.04431	0.054576	0.04145	0.056207			33.2	0.033022	0.034403	0.047945	0.057048	0.056207
33.4	0.050432	0.052878	0.055332	0.052227	0.051722			33.4	0.035428	0.04661	0.051722	0.045193	0.056239			33.4	0.032189	0.036173	0.052227	0.065285	0.056239
33.6	0.052704	0.054501	0.057109	0.050344	0.059028			33.6	0.040811	0.048114	0.059028	0.04386	0.05805			33.6	0.042331	0.039787	0.050344	0.060678	0.05805
33.8	0.05788	0.057249	0.058271	0.052952	0.058978			33.8	0.042308	0.047998	0.058978	0.04021	0.057229			33.8	0.039478	0.039625	0.052952	0.062839	0.057229
34	0.058471	0.058818	0.061566	0.056173	0.057192			34	0.041332	0.050553	0.057192	0.044309	0.064275			34	0.0401	0.038757	0.056173	0.061961	0.064275
34.2	0.062807	0.057735	0.06055	0.056758	0.061274			34.2	0.045696	0.046038	0.061274	0.04793	0.061334			34.2	0.042315	0.046237	0.056758	0.068247	0.061334
34.4	0.060572	0.063121	0.066642	0.056268	0.063339			34.4	0.04773	0.055144	0.063339	0.046601	0.066151			34.4	0.043237	0.043392	0.056268	0.069103	0.066151
34.6	0.062885	0.068003	0.06483	0.058592	0.066209			34.6	0.048166	0.060629	0.066209	0.05156	0.066607			34.6	0.041175	0.046694	0.058592	0.071647	0.066607
34.8	0.063587	0.068755	0.067265	0.061246	0.070279			34.8	0.049211	0.058086	0.070279	0.052482	0.067946			34.8	0.04665	0.050913	0.061246	0.069307	0.067946
35	0.071085	0.069274	0.070078	0.065166	0.069618			35	0.050098	0.061922	0.069618	0.052668	0.070325			35	0.046611	0.050119	0.065166	0.067161	0.070325
35.2	0.067737	0.070385	0.073795	0.062098	0.072725			35.2	0.053944	0.061735	0.072725	0.055694	0.070704			35.2	0.050633	0.050404	0.062098	0.077218	0.070704
35.4	0.072408	0.073033	0.076111	0.064218	0.071596			35.4	0.052696	0.066927	0.071596	0.057383	0.074124			35.4	0.054854	0.048282	0.064218	0.080824	0.074124
35.6	0.074718	0.076029	0.075172	0.069014	0.070792			35.6	0.058472	0.060831	0.070792	0.057517	0.075391			35.6	0.051756	0.052099	0.069014	0.077994	0.075391
35.8	0.079333	0.076375	0.075348	0.072004	0.079724			35.8	0.055183	0.064406	0.079724	0.055522	0.076229			35.8	0.054345	0.05755	0.072004	0.08176	0.076229
36	0.076484	0.077447	0.08003	0.070553	0.075362			36	0.05831	0.064636	0.075362	0.058043	0.076493			36	0.054687	0.058993	0.070553	0.082139	0.076493
36.2	0.079031	0.082992	0.082637	0.072402	0.079			36.2	0.059268	0.068904	0.079	0.059843	0.080622			36.2	0.059201	0.060858	0.072402	0.083664	0.080622
36.4	0.081414	0.080872	0.080902	0.075737	0.077258			36.4	0.060041	0.07064	0.077258	0.068136	0.080026			36.4	0.06324	0.059607	0.075737	0.084539	0.080026
36.6	0.084756	0.080479	0.0849	0.078158	0.079582			36.6	0.062938	0.067576	0.079582	0.066683	0.085277			36.6	0.061979	0.062308	0.078158	0.089456	0.085277
36.8	0.086495	0.085607	0.084869	0.076834	0.089423			36.8	0.064753	0.07204	0.089423	0.068701	0.085696			36.8	0.062635	0.063388	0.076834	0.092687	0.085696
37	0.084538	0.088163	0.08609	0.077046	0.087055			37	0.066513	0.074262	0.087055	0.070106	0.084542			37	0.062678	0.067004	0.077046	0.088409	0.084542
37.2	0.090105	0.089134	0.089574	0.081219	0.086194			37.2	0.069683	0.079133	0.086194	0.067388	0.086862			37.2	0.065787	0.065405	0.081219	0.095055	0.086862
37.4	0.088451	0.09516	0.088563	0.081404	0.090283			37.4	0.068145	0.078107	0.090283	0.071059	0.090768			37.4	0.06698	0.072727	0.081404	0.094318	0.090768
37.6	0.092451	0.091503	0.093684	0.082678	0.090336			37.6	0.072761	0.081004	0.090336	0.073489	0.092012			37.6	0.06898	0.069643	0.082678	0.093819	0.092012
37.8	0.091452	0.093847	0.093888	0.085602	0.092102			37.8	0.072923	0.086285	0.092102	0.073405	0.095932			37.8	0.069925	0.06729	0.085602	0.096327	0.095932
38	0.099285	0.096981	0.097126	0.080852	0.095733			38	0.075814	0.087664	0.095733	0.074845	0.093953			38	0.0694	0.07404	0.080852	0.104699	0.093953
38.2	0.091821	0.099113	0.099986	0.08665	0.094002			38.2	0.076799	0.083813	0.094002	0.075823	0.093946			38.2	0.078024	0.073321	0.08665	0.099375	0.093946
38.4	0.095601	0.094895	0.100408	0.090098	0.094713			38.4	0.079732	0.086929	0.094713	0.078529	0.09994			38.4	0.076768	0.076792	0.090098	0.103213	0.09994
38.6	0.102067	0.099609	0.099632	0.092296	0.099837			38.6	0.080046	0.087987	0.099837	0.082394	0.098945			38.6	0.077529	0.07585	0.092296	0.103944	0.098945
38.8	0.101233	0.101273	0.109489	0.093263	0.098252			38.8	0.086204	0.087676	0.098252	0.080426	0.102474			38.8	0.081017	0.079355	0.093263	0.106108	0.102474
39	0.104682	0.103512	0.108542	0.093711	0.097946			39	0.083289	0.091087	0.097946	0.087408	0.103301			39	0.076638	0.078855	0.093711	0.109457	0.103301
39.2	0.104455	0.106339	0.106535	0.097421	0.099371			39.2	0.084437	0.092305	0.099371	0.088301	0.108446			39.2	0.080046	0.08398	0.097421	0.11119	0.108446
39.4	0.108011	0.106435	0.110636	0.100211	0.104866			39.4	0.086034	0.09461	0.104866	0.085725	0.104632			39.4	0.082625	0.085954	0.100211	0.114631	0.104632
39.6	0.108017	0.111024	0.112122	0.101421	0.104343			39.6	0.086098	0.0978	0.104343	0.087851	0.108163			39.6	0.084942	0.086519	0.101421	0.107693	0.108163
39.8	0.110879	0.109272	0.11232	0.100114	0.104548			39.8	0.089407	0.099429	0.104548	0.091555	0.107146			39.8	0.086958	0.089392	0.100114	0.116233	0.107146
40	0.10947	0.11561	0.112178	0.101612	0.106001			40	0.090437	0.097865	0.106001	0.090105	0.1074			40	0.085983	0.091803	0.101612	0.116095	0.1074
40.2	0.110408	0.113047	0.113037	0.106501	0.107888			40.2	0.092445	0.099458	0.107888	0.099126	0.111421			40.2	0.089048	0.093398	0.106501	0.117845	0.111421
40.4	0.114889	0.118579	0.115906	0.103193	0.113948			40.4	0.095417	0.100446	0.113948	0.093186	0.114256			40.4	0.093153	0.095811	0.103193	0.120574	0.114256
40.6	0.119081	0.11583	0.119485	0.105998	0.115053			40.6	0.094053	0.106343	0.115053	0.096424	0.115926			40.6	0.093271	0.09425	0.105998	0.124787	0.115926
40.8	0.117739	0.118848	0.115746	0.111093	0.114391			40.8	0.096709	0.105815	0.114391	0.10005	0.114655			40.8	0.094212	0.096461	0.111093	0.123346	0.114655
41	0.119341	0.125561	0.120652	0.109407	0.117316			41	0.096854	0.109527	0.117316	0.10178	0.116483			41	0.095698	0.097404	0.109407	0.124275	0.116483
41.2	0.121323	0.123279	0.12549	0.111466	0.120251			41.2	0.099404	0.111754	0.120251	0.098225	0.117956			41.2	0.099202	0.097806	0.111466	0.125329	0.117956
41.4	0.122875	0.125511	0.123079	0.11204	0.118918			41.4	0.097199	0.111224	0.118918	0.099778	0.119742			41.4	0.096709	0.10054	0.11204	0.130687	0.119742
41.6	0.127071	0.128301	0.128677	0.113776	0.121988			41.6	0.101228	0.114763	0.121988	0.105061	0.123614			41.6	0.099687	0.105317	0.113776	0.127151	0.123614
41.8	0.128916	0.126888	0.128458	0.115464	0.124908			41.8	0.103391	0.110416	0.124908	0.106132	0.124351			41.8	0.102583	0.10293	0.115464	0.130463	0.124351
42	0.128471	0.130902	0.13115	0.120269	0.124458			42	0.106394	0.116047	0.124458	0.106577	0.12195			42	0.101395	0.104417	0.120269	0.13746	0.12195
42.2	0.130128	0.128671	0.132039	0.119587	0.124207			42.2	0.110574	0.113868	0.124207	0.109167	0.125285			42.2	0.106046	0.108174	0.119587	0.134632	0.125285
42.4	0.132242	0.130483	0.13144	0.120678	0.12858			42.4	0.108736	0.120428	0.12858	0.109269	0.131241			42.4	0.11062	0.108239	0.120678	0.138025	0.131241
42.6	0.133681	0.134074	0.131838	0.124997	0.127122			42.6	0.113482	0.120051	0.127122	0.109657	0.129455			42.6	0.110135	0.110107	0.124997	0.141206	0.129455
42.8	0.134663	0.134202	0.13542	0.125321	0.135082			42.8	0.114832	0.11966	0.135082	0.115157	0.130079			42.8	0.111863	0.111767	0.125321	0.144231	0.130079
43	0.137969	0.138084	0.140546	0.129294	0.133705			43	0.114501	0.122356	0.133705	0.113244	0.132735			43	0.112446	0.112128	0.129294	0.143356	0.132735
43.2	0.136978	0.139538	0.144323	0.126642	0.131049			43.2	0.116995	0.125909	0.131049	0.115721	0.135235			43.2	0.110164	0.114699	0.126642	0.144984	0.135235
43.4	0.144152	0.140289	0.14335	0.131866	0.136731			43.4	0.123623	0.128062	0.136731	0.118285	0.137935			43.4	0.118187	0.115776	0.131866	0.147517	0.137935
43.6	0.141632	0.142755	0.144103	0.130248	0.137485			43.6	0.119487	0.129841	0.137485	0.118636	0.134039			43.6	0.119638	0.118507	0.130248	0.148471	0.134039
43.8	0.143622	0.147909	0.145883	0.136079	0.141536			43.8	0.123964	0.130253	0.141536	0.121577	0.140448			43.8	0.119347	0.119375	0.136079	0.14893	0.140448
44	0.146134	0.143493	0.146192	0.134879	0.141755			44	0.123463	0.130823	0.141755	0.123655	0.13948			44	0.123937	0.124527	0.134879	0.152693	0.13948
44.2	0.147511	0.146971	0.146884	0.136574	0.142655			44.2	0.122826	0.129344	0.142655	0.122266	0.139108			44.2	0.123958	0.123367	0.136574	0.156451	0.139108
44.4	0.148174	0.14995	0.14643	0.135811	0.143938			44.4	0.12299	0.133427	0.143938	0.129524	0.14632			44.4	0.125625	0.124288	0.135811	0.153263	0.14632
44.6	0.150938	0.154256	0.151017	0.140152	0.145017			44.6	0.130361	0.136341	0.145017	0.129901	0.150725			44.6	0.121618	0.126303	0.140152	0.157208	0.150725
44.8	0.149495	0.155738	0.152563	0.14092	0.147986			44.8	0.130572	0.133584	0.147986	0.129291	0.150281			44.8	0.12886	0.128786	0.14092	0.160149	0.150281
45	0.155796	0.149706	0.156207	0.143325	0.150542			45	0.129529	0.138469	0.150542	0.13087	0.14804			45	0.13187	0.129674	0.143325	0.163805	0.14804
45.2	0.153382	0.160224	0.153108	0.147411	0.149458			45.2	0.133055	0.143091	0.149458	0.127282	0.15292			45.2	0.130261	0.131443	0.147411	0.163346	0.15292
45.4	0.160095	0.155443	0.158629	0.145969	0.156046			45.4	0.136136	0.1433	0.156046	0.139393	0.15347			45.4	0.131309	0.134634	0.145969	0.163353	0.15347
45.6	0.154838	0.164129	0.160189	0.148159	0.154299			45.6	0.1325	0.144655	0.154299	0.13407	0.152917			45.6	0.133564	0.133609	0.148159	0.160559	0.152917
45.8	0.159379	0.162377	0.157216	0.155012	0.153612			45.8	0.135281	0.147438	0.153612	0.137905	0.155522			45.8	0.133523	0.13918	0.155012	0.165476	0.155522
46	0.1665	0.163008	0.161679	0.151536	0.153935			46	0.139728	0.142261	0.153935	0.141275	0.154837			46	0.134492	0.138615	0.151536	0.171277	0.154837
46.2	0.16469	0.165502	0.167113	0.14889	0.158867			46.2	0.137752	0.149242	0.158867	0.13851	0.156624			46.2	0.140308	0.139284	0.14889	0.174166	0.156624
46.4	0.165724	0.166511	0.164492	0.154298	0.162744			46.4	0.144117	0.152198	0.162744	0.141856	0.1632			46.4	0.141218	0.138925	0.154298	0.173824	0.1632
46.6	0.164195	0.16679	0.164303	0.15395	0.161563			46.6	0.144852	0.152078	0.161563	0.14311	0.159797			46.6	0.139522	0.140841	0.15395	0.175122	0.159797
46.8	0.167259	0.169989	0.167085	0.16067	0.16302			46.8	0.143793	0.154528	0.16302	0.144797	0.170217			46.8	0.138996	0.1483	0.16067	0.179078	0.170217
47	0.169857	0.172711	0.16683	0.158809	0.168309			47	0.147698	0.154851	0.168309	0.146563	0.16438			47	0.145876	0.147862	0.158809	0.179798	0.16438
47.2	0.173686	0.173815	0.174284	0.157795	0.168298			47.2	0.149802	0.15547	0.168298	0.148253	0.165626			47.2	0.144642	0.146954	0.157795	0.178329	0.165626
47.4	0.175588	0.171436	0.173688	0.163406	0.168988			47.4	0.149831	0.160071	0.168988	0.146271	0.172518			47.4	0.149767	0.151604	0.163406	0.180856	0.172518
47.6	0.174528	0.176694	0.178664	0.161426	0.167185			47.6	0.150618	0.163051	0.167185	0.150074	0.171071			47.6	0.146457	0.150033	0.161426	0.174897	0.171071
47.8	0.176224	0.177319	0.178885	0.165354	0.17264			47.8	0.156794	0.165406	0.17264	0.151586	0.174272			47.8	0.151373	0.153291	0.165354	0.185609	0.174272
48	0.175297	0.182522	0.177281	0.168863	0.168948			48	0.157824	0.163427	0.168948	0.154725	0.175816			48	0.152717	0.158771	0.168863	0.185347	0.175816
48.2	0.18009	0.180051	0.18129	0.170947	0.174254			48.2	0.156975	0.162046	0.174254	0.155151	0.172319			48.2	0.157399	0.154593	0.170947	0.186864	0.172319
48.4	0.183147	0.181343	0.179847	0.171038	0.175075			48.4	0.163465	0.166657	0.175075	0.156525	0.179129			48.4	0.15433	0.157905	0.171038	0.187457	0.179129
48.6	0.185101	0.184741	0.183768	0.171105	0.174729			48.6	0.160114	0.16967	0.174729	0.153484	0.176716			48.6	0.155934	0.156974	0.171105	0.188809	0.176716
48.8	0.187028	0.183603	0.18821	0.169257	0.180524			48.8	0.164024	0.167493	0.180524	0.15693	0.17938			48.8	0.158419	0.159703	0.169257	0.193592	0.17938
49	0.18922	0.186139	0.186006	0.176736	0.182594			49	0.162318	0.170158	0.182594	0.162093	0.179688			49	0.160769	0.164168	0.176736	0.197642	0.179688
49.2	0.190891	0.18352	0.187103	0.178471	0.18454			49.2	0.167293	0.170266	0.18454	0.165027	0.182156			49.2	0.160519	0.160304	0.178471	0.197222	0.182156
49.4	0.188441	0.187277	0.194354	0.178065	0.184581			49.4	0.168062	0.173211	0.184581	0.167153	0.185411			49.4	0.162993	0.160938	0.178065	0.196355	0.185411
49.6	0.196032	0.188395	0.192575	0.179281	0.187857			49.6	0.168356	0.175616	0.187857	0.16537	0.187737			49.6	0.165871	0.166294	0.179281	0.199559	0.187737
49.8	0.193411	0.190748	0.19308	0.178128	0.186764			49.8	0.172151	0.172752	0.186764	0.162161	0.187529			49.8	0.167046	0.168394	0.178128	0.200448	0.187529
50	0.192809	0.195908	0.194392	0.182159	0.188929			50	0.172305	0.178537	0.188929	0.16709	0.190332			50	0.168487	0.170192	0.182159	0.203334	0.190332
50.2	0.197901	0.198504	0.19437	0.187076	0.185284			50.2	0.171236	0.176898	0.185284	0.171861	0.193164			50.2	0.168433	0.169246	0.187076	0.204782	0.193164
50.4	0.199571	0.198936	0.193864	0.189425	0.191032			50.4	0.175767	0.182359	0.191032	0.171744	0.19191			50.4	0.170068	0.173395	0.189425	0.206437	0.19191
50.6	0.198713	0.20086	0.199565	0.18912	0.193755			50.6	0.179452	0.179954	0.193755	0.171874	0.194374			50.6	0.172683	0.176174	0.18912	0.209179	0.194374
50.8	0.201406	0.200799	0.198591	0.18692	0.194574			50.8	0.179937	0.186328	0.194574	0.174191	0.194546			50.8	0.177795	0.176801	0.18692	0.215562	0.194546
51	0.200897	0.205309	0.2041	0.195745	0.195179			51	0.18052	0.182766	0.195179	0.178092	0.196485			51	0.175221	0.179619	0.195745	0.21525	0.196485
51.2	0.210419	0.205403	0.204425	0.191511	0.197714			51.2	0.184472	0.18478	0.197714	0.172528	0.19971			51.2	0.178205	0.177812	0.191511	0.212754	0.19971
51.4	0.206326	0.207717	0.208677	0.19432	0.201042			51.4	0.183095	0.185494	0.201042	0.177069	0.201471			51.4	0.179094	0.180712	0.19432	0.215699	0.201471
51.6	0.209111	0.208753	0.207774	0.193552	0.200941			51.6	0.182284	0.190823	0.200941	0.17531	0.197442			51.6	0.181286	0.181831	0.193552	0.2149	0.197442
51.8	0.206945	0.210457	0.206541	0.197481	0.201085			51.8	0.183459	0.188358	0.201085	0.184806	0.203497			51.8	0.179578	0.18336	0.197481	0.220859	0.203497
52	0.214438	0.215139	0.210275	0.202732	0.202608			52	0.190604	0.193639	0.202608	0.183538	0.204461			52	0.186732	0.187311	0.202732	0.221884	0.204461
52.2	0.210177	0.213995	0.208913	0.199977	0.205078			52.2	0.188506	0.196187	0.205078	0.186688	0.206224			52.2	0.186843	0.189216	0.199977	0.222582	0.206224
52.4	0.212723	0.210553	0.210907	0.203854	0.207257			52.4	0.188705	0.19972	0.207257	0.181405	0.207569			52.4	0.186685	0.188826	0.203854	0.223695	0.207569
52.6	0.212929	0.218229	0.212968	0.205323	0.213058			52.6	0.193443	0.200964	0.213058	0.186775	0.2079			52.6	0.191521	0.191615	0.205323	0.224183	0.2079
52.8	0.21584	0.218486	0.214796	0.204453	0.21236			52.8	0.198541	0.200925	0.21236	0.189774	0.212756			52.8	0.190922	0.191352	0.204453	0.227529	0.212756
53	0.221362	0.219283	0.219761	0.211232	0.211496			53	0.195253	0.202424	0.211496	0.188525	0.21352			53	0.192847	0.191304	0.211232	0.229342	0.21352
53.2	0.221566	0.220336	0.215286	0.208275	0.214244			53.2	0.198837	0.205566	0.214244	0.193258	0.215043			53.2	0.195811	0.196981	0.208275	0.230785	0.215043
53.4	0.217403	0.220867	0.222646	0.210396	0.215387			53.4	0.200713	0.209747	0.215387	0.195579	0.215453			53.4	0.19128	0.197836	0.210396	0.230391	0.215453
53.6	0.220477	0.22464	0.222736	0.212264	0.217287			53.6	0.201077	0.207914	0.217287	0.194584	0.215618			53.6	0.19628	0.195349	0.212264	0.233222	0.215618
53.8	0.227244	0.220715	0.223833	0.212732	0.218126			53.8	0.203972	0.206267	0.218126	0.195266	0.222195			53.8	0.196726	0.201818	0.212732	0.235365	0.222195
54	0.226119	0.225909	0.225724	0.214923	0.222893			54	0.204706	0.20617	0.222893	0.198865	0.219746			54	0.200048	0.201034	0.214923	0.239138	0.219746
54.2	0.23011	0.225813	0.228029	0.214451	0.223073			54.2	0.203975	0.211485	0.223073	0.199316	0.224757			54.2	0.20094	0.208784	0.214451	0.2361	0.224757
54.4	0.228345	0.230127	0.225056	0.214395	0.221942			54.4	0.209957	0.213004	0.221942	0.203322	0.224195			54.4	0.203821	0.208285	0.214395	0.241334	0.224195
54.6	0.229367	0.231538	0.229374	0.218439	0.22782			54.6	0.2083	0.213427	0.22782	0.198624	0.22257			54.6	0.205105	0.204315	0.218439	0.242537	0.22257
54.8	0.235025	0.235136	0.231744	0.221957	0.223984			54.8	0.208953	0.218025	0.223984	0.207831	0.230121			54.8	0.208634	0.206232	0.221957	0.240462	0.230121
55	0.234872	0.236464	0.234652	0.224556	0.22799			55	0.210589	0.215232	0.22799	0.207005	0.228685			55	0.206455	0.21298	0.224556	0.243252	0.228685
55.2	0.2385	0.236335	0.233139	0.223865	0.231826			55.2	0.215978	0.217602	0.231826	0.203916	0.229327			55.2	0.210085	0.212374	0.223865	0.247818	0.229327
55.4	0.23928	0.234895	0.234428	0.230723	0.230613			55.4	0.215011	0.223806	0.230613	0.21149	0.232379			55.4	0.211783	0.212221	0.230723	0.246139	0.232379
55.6	0.24206	0.237183	0.236241	0.226514	0.23484			55.6	0.215978	0.226111	0.23484	0.210104	0.231167			55.6	0.209358	0.212899	0.226514	0.253149	0.231167
55.8	0.240845	0.243065	0.236654	0.228261	0.231983			55.8	0.217515	0.224389	0.231983	0.211171	0.232448			55.8	0.2147	0.21673	0.228261	0.251354	0.232448
56	0.243367	0.243382	0.244989	0.231638	0.235065			56	0.219515	0.227394	0.235065	0.213083	0.237288			56	0.214499	0.21615	0.231638	0.253615	0.237288
56.2	0.246522	0.24694	0.241989	0.233746	0.239474			56.2	0.226716	0.230215	0.239474	0.213591	0.240178			56.2	0.219707	0.219001	0.233746	0.257489	0.240178
56.4	0.247227	0.242302	0.244927	0.234392	0.240742			56.4	0.224998	0.232741	0.240742	0.214701	0.235959			56.4	0.220673	0.220115	0.234392	0.257228	0.235959
56.6	0.251491	0.245218	0.243081	0.236101	0.239166			56.6	0.227301	0.229556	0.239166	0.220695	0.240648			56.6	0.220846	0.223008	0.236101	0.261044	0.240648
56.8	0.248294	0.243979	0.246995	0.238019	0.246521			56.8	0.229408	0.230659	0.246521	0.21614	0.242995			56.8	0.22489	0.222076	0.238019	0.258786	0.242995
57	0.25051	0.247017	0.25026	0.236758	0.245571			57	0.227773	0.233919	0.245571	0.218963	0.243426			57	0.223267	0.223967	0.236758	0.26609	0.243426
57.2	0.250279	0.246397	0.245752	0.243241	0.243749			57.2	0.228994	0.236265	0.243749	0.221229	0.246175			57.2	0.227022	0.227912	0.243241	0.263646	0.246175
57.4	0.254385	0.25072	0.251885	0.240659	0.24835			57.4	0.233703	0.236012	0.24835	0.222886	0.249944			57.4	0.224488	0.229209	0.240659	0.267203	0.249944
57.6	0.25451	0.254191	0.252065	0.243676	0.251214			57.6	0.231399	0.239212	0.251214	0.226793	0.24884			57.6	0.2237	0.228858	0.243676	0.266278	0.24884
57.8	0.257221	0.256596	0.254945	0.240124	0.251857			57.8	0.236507	0.239847	0.251857	0.225083	0.253705			57.8	0.229337	0.229137	0.240124	0.269202	0.253705
58	0.264033	0.256931	0.258093	0.24727	0.248581			58	0.236384	0.240506	0.248581	0.229063	0.253643			58	0.230524	0.231301	0.24727	0.273205	0.253643
58.2	0.258587	0.259173	0.258481	0.2517	0.254781			58.2	0.237984	0.243462	0.254781	0.225984	0.251976			58.2	0.230846	0.236711	0.2517	0.272963	0.251976
58.4	0.261647	0.261005	0.25934	0.251002	0.257514			58.4	0.236597	0.243949	0.257514	0.232134	0.255114			58.4	0.233519	0.239755	0.251002	0.270674	0.255114
58.6	0.263531	0.260833	0.261514	0.250721	0.255792			58.6	0.236893	0.247652	0.255792	0.232573	0.257088			58.6	0.23505	0.241109	0.250721	0.278552	0.257088
58.8	0.262416	0.266777	0.262439	0.24915	0.255214			58.8	0.241579	0.244839	0.255214	0.235765	0.255247			58.8	0.240021	0.238189	0.24915	0.279663	0.255247
59	0.267017	0.265271	0.264648	0.252024	0.261504			59	0.244138	0.247832	0.261504	0.238259	0.262675			59	0.238061	0.238759	0.252024	0.278383	0.262675
59.2	0.26799	0.267951	0.264412	0.256914	0.258308			59.2	0.245384	0.252892	0.258308	0.23776	0.263004			59.2	0.242542	0.240606	0.256914	0.278305	0.263004
59.4	0.271997	0.269039	0.266046	0.257559	0.269092			59.4	0.246551	0.252141	0.269092	0.238155	0.260286			59.4	0.242004	0.242524	0.257559	0.281445	0.260286
59.6	0.270089	0.270339	0.269974	0.264244	0.264016			59.6	0.250672	0.255749	0.264016	0.240697	0.266351			59.6	0.244983	0.248415	0.264244	0.280253	0.266351
59.8	0.273258	0.271798	0.270024	0.261334	0.267619			59.8	0.254664	0.254884	0.267619	0.241325	0.265794			59.8	0.243292	0.246823	0.261334	0.280593	0.265794
60	0.276162	0.269698	0.270186	0.261073	0.270627			60	0.25206	0.259698	0.270627	0.241423	0.264735			60	0.242665	0.24824	0.261073	0.285911	0.264735
60.2	0.274392	0.276861	0.270502	0.266362	0.270721			60.2	0.256014	0.260749	0.270721	0.24361	0.268591			60.2	0.248512	0.2495	0.266362	0.290908	0.268591
60.4	0.276176	0.272806	0.272495	0.262889	0.272579			60.4	0.252108	0.257772	0.272579	0.248654	0.271858			60.4	0.252126	0.256422	0.262889	0.291664	0.271858
60.6	0.285932	0.279823	0.278597	0.265136	0.273898			60.6	0.251801	0.258152	0.273898	0.24518	0.269757			60.6	0.247892	0.25362	0.265136	0.2922	0.269757
60.8	0.279794	0.280228	0.277175	0.268628	0.27875			60.8	0.258896	0.259388	0.27875	0.249157	0.276781			60.8	0.250872	0.256382	0.268628	0.293967	0.276781
61	0.277716	0.280627	0.277159	0.272354	0.277335			61	0.258499	0.266157	0.277335	0.255119	0.276272			61	0.255319	0.255719	0.272354	0.29787	0.276272
61.2	0.279056	0.278383	0.277493	0.27184	0.279474			61.2	0.26268	0.265133	0.279474	0.252049	0.277466			61.2	0.256555	0.258321	0.27184	0.293799	0.277466
61.4	0.287008	0.284378	0.281911	0.274273	0.276735			61.4	0.265733	0.264431	0.276735	0.256841	0.275848			61.4	0.258095	0.259676	0.274273	0.292684	0.275848
61.6	0.286596	0.289031	0.28452	0.27414	0.279899			61.6	0.259643	0.269003	0.279899	0.25713	0.278153			61.6	0.262814	0.264298	0.27414	0.300638	0.278153
61.8	0.291232	0.289543	0.287044	0.278614	0.28036			61.8	0.262527	0.27594	0.28036	0.256802	0.279714			61.8	0.258583	0.265787	0.278614	0.300965	0.279714
62	0.28947	0.286904	0.285095	0.280748	0.282719			62	0.268291	0.273145	0.282719	0.261147	0.281735			62	0.260496	0.269135	0.280748	0.303615	0.281735
62.2	0.288085	0.289034	0.286976	0.276246	0.285028			62.2	0.269849	0.275151	0.285028	0.257832	0.282469			62.2	0.26301	0.266539	0.276246	0.304316	0.282469
62.4	0.295431	0.290477	0.292148	0.280555	0.287928			62.4	0.271659	0.274219	0.287928	0.260159	0.28354			62.4	0.264759	0.267326	0.280555	0.306444	0.28354
62.6	0.293394	0.292262	0.289262	0.283188	0.286174			62.6	0.271218	0.281966	0.286174	0.261692	0.288676			62.6	0.266879	0.270059	0.283188	0.305789	0.288676
62.8	0.294537	0.295317	0.291034	0.284087	0.291725			62.8	0.275126	0.281066	0.291725	0.265127	0.291916			62.8	0.268048	0.272627	0.284087	0.310329	0.291916
63	0.298951	0.292899	0.291478	0.285268	0.288106			63	0.275357	0.278091	0.288106	0.264628	0.290339			63	0.269124	0.269741	0.285268	0.310701	0.290339
63.2	0.297314	0.295446	0.297626	0.289603	0.289447			63.2	0.274842	0.281755	0.289447	0.268351	0.290795			63.2	0.273096	0.272073	0.289603	0.312617	0.290795
63.4	0.30122	0.302765	0.298515	0.291817	0.294026			63.4	0.279126	0.281175	0.294026	0.269143	0.295772			63.4	0.274283	0.275647	0.291817	0.313955	0.295772
63.6	0.300538	0.301164	0.300241	0.291471	0.291909			63.6	0.282569	0.285822	0.291909	0.27037	0.295886			63.6	0.278471	0.277195	0.291471	0.315486	0.295886
63.8	0.30282	0.302166	0.300096	0.295294	0.297628			63.8	0.280531	0.287804	0.297628	0.272978	0.29424			63.8	0.27777	0.278959	0.295294	0.317815	0.29424
64	0.304876	0.30215	0.300598	0.294376	0.296138			64	0.281562	0.287262	0.296138	0.276748	0.295439			64	0.280021	0.281065	0.294376	0.320199	0.295439
64.2	0.304634	0.304648	0.301005	0.295734	0.303054			64.2	0.287557	0.285858	0.303054	0.270603	0.296388			64.2	0.280055	0.280475	0.295734	0.318588	0.296388
64.4	0.30838	0.310559	0.302761	0.297151	0.305992			64.4	0.28657	0.291497	0.305992	0.277321	0.298623			64.4	0.282123	0.282022	0.297151	0.325325	0.298623
64.6	0.310536	0.305414	0.306825	0.299005	0.305821			64.6	0.29101	0.294608	0.305821	0.278111	0.306417			64.6	0.281562	0.280734	0.299005	0.325891	0.306417
64.8	0.31477	0.309772	0.307622	0.301147	0.305781			64.8	0.287055	0.293602	0.305781	0.27621	0.307911			64.8	0.288943	0.284833	0.301147	0.328871	0.307911
65	0.313132	0.311079	0.308743	0.301275	0.30385			65	0.291059	0.293781	0.30385	0.280056	0.304282			65	0.285328	0.289821	0.301275	0.327065	0.304282
65.2	0.313835	0.314703	0.312518	0.301707	0.311128			65.2	0.287985	0.296567	0.311128	0.281887	0.308183			65.2	0.288057	0.286467	0.301707	0.327632	0.308183
65.4	0.318299	0.313765	0.311009	0.304168	0.311769			65.4	0.294636	0.299065	0.311769	0.285331	0.310798			65.4	0.287163	0.289758	0.304168	0.330106	0.310798
65.6	0.316834	0.316614	0.312408	0.308014	0.316784			65.6	0.295166	0.300025	0.316784	0.285192	0.309824			65.6	0.288653	0.294095	0.308014	0.336858	0.309824
65.8	0.319255	0.317698	0.312137	0.310088	0.311377			65.8	0.296736	0.302806	0.311377	0.286252	0.312698			65.8	0.290052	0.292878	0.310088	0.331308	0.312698
66	0.320979	0.32079	0.317629	0.309955	0.315365			66	0.295378	0.304648	0.315365	0.290197	0.312775			66	0.295727	0.292663	0.309955	0.33378	0.312775
66.2	0.322111	0.320647	0.316028	0.311128	0.31302			66.2	0.298968	0.300508	0.31302	0.291024	0.313712			66.2	0.295191	0.296654	0.311128	0.337475	0.313712
66.4	0.326788	0.321158	0.324058	0.31693	0.320799			66.4	0.299767	0.307928	0.320799	0.288478	0.315696			66.4	0.294887	0.299056	0.31693	0.335655	0.315696
66.6	0.322906	0.323898	0.320117	0.314219	0.31795			66.6	0.303294	0.307168	0.31795	0.289044	0.316649			66.6	0.297725	0.301371	0.314219	0.339386	0.316649
66.8	0.327659	0.323303	0.324637	0.317429	0.325064			66.8	0.305896	0.311049	0.325064	0.297774	0.321734			66.8	0.301606	0.303097	0.317429	0.34475	0.321734
67	0.328576	0.325072	0.324543	0.317868	0.323597			67	0.309725	0.305613	0.323597	0.29662	0.321241			67	0.307365	0.304249	0.317868	0.343611	0.321241
67.2	0.330831	0.325204	0.324584	0.318431	0.324595			67.2	0.308212	0.315079	0.324595	0.298059	0.322862			67.2	0.302883	0.303574	0.318431	0.347836	0.322862
67.4	0.330656	0.330565	0.327916	0.320785	0.325937			67.4	0.310966	0.312863	0.325937	0.300276	0.32449			67.4	0.303194	0.306451	0.320785	0.348264	0.32449
67.6	0.334419	0.328635	0.326086	0.319674	0.327935			67.6	0.308375	0.314465	0.327935	0.298543	0.327441			67.6	0.307305	0.30638	0.319674	0.347004	0.327441
67.8	0.334124	0.334257	0.329234	0.32645	0.331023			67.8	0.312251	0.313949	0.331023	0.308445	0.326793			67.8	0.308457	0.30997	0.32645	0.350648	0.326793
68	0.332669	0.332909	0.332954	0.327283	0.334547			68	0.315001	0.316292	0.334547	0.301245	0.333952			68	0.30852	0.307762	0.327283	0.352372	0.333952
68.2	0.339708	0.333894	0.335482	0.325928	0.330044			68.2	0.317298	0.320749	0.330044	0.30392	0.330208			68.2	0.309648	0.313696	0.325928	0.351512	0.330208
68.4	0.339072	0.336488	0.330925	0.325805	0.334737			68.4	0.319075	0.322956	0.334737	0.305613	0.328231			68.4	0.311065	0.314738	0.325805	0.354972	0.328231
68.6	0.340017	0.337357	0.340753	0.328964	0.33196			68.6	0.32076	0.32655	0.33196	0.305442	0.334669			68.6	0.314028	0.313404	0.328964	0.355276	0.334669
68.8	0.34117	0.340478	0.336696	0.333276	0.333944			68.8	0.3223	0.323682	0.333944	0.308761	0.337807			68.8	0.315158	0.316164	0.333276	0.358298	0.337807
69	0.346104	0.342145	0.341098	0.331171	0.339403			69	0.321703	0.326398	0.339403	0.311993	0.336881			69	0.314951	0.316337	0.331171	0.360668	0.336881
69.2	0.347718	0.341913	0.340434	0.337467	0.339118			69.2	0.321524	0.327035	0.339118	0.311033	0.340352			69.2	0.31369	0.318656	0.337467	0.358869	0.340352
69.4	0.347688	0.343847	0.340227	0.334226	0.342042			69.4	0.323122	0.325789	0.342042	0.312622	0.341214			69.4	0.317547	0.318353	0.334226	0.360953	0.341214
69.6	0.344327	0.346538	0.341179	0.335279	0.34123			69.6	0.325009	0.331083	0.34123	0.315687	0.343665			69.6	0.318854	0.320517	0.335279	0.363622	0.343665
69.8	0.348928	0.34643	0.343395	0.340824	0.346553			69.8	0.325951	0.330131	0.346553	0.316969	0.343259			69.8	0.320538	0.319904	0.340824	0.365627	0.343259
70	0.353628	0.347314	0.346222	0.343883	0.348587			70	0.330614	0.331754	0.348587	0.318251	0.343968			70	0.325191	0.328823	0.343883	0.365021	0.343968
70.2	0.352341	0.349327	0.344439	0.341173	0.347008			70.2	0.337226	0.332945	0.347008	0.320164	0.34337			70.2	0.323566	0.326663	0.341173	0.370677	0.34337
70.4	0.355265	0.350809	0.352197	0.346032	0.348726			70.4	0.329735	0.336015	0.348726	0.3217	0.347236			70.4	0.325107	0.331201	0.346032	0.373749	0.347236
70.6	0.357546	0.351667	0.347588	0.348709	0.352144			70.6	0.338009	0.338518	0.352144	0.322959	0.349827			70.6	0.330366	0.329311	0.348709	0.37277	0.349827
70.8	0.359366	0.354378	0.350981	0.350418	0.353175			70.8	0.337295	0.341365	0.353175	0.32747	0.351512			70.8	0.329919	0.329829	0.350418	0.374995	0.351512
71	0.358074	0.35245	0.355142	0.347998	0.355067			71	0.339736	0.341377	0.355067	0.322978	0.35052			71	0.334884	0.332701	0.347998	0.376037	0.35052
71.2	0.361746	0.358632	0.352969	0.351329	0.35396			71.2	0.339396	0.339338	0.35396	0.32562	0.354623			71.2	0.330708	0.3291	0.351329	0.373948	0.354623
71.4	0.361201	0.359354	0.360228	0.353427	0.354665			71.4	0.339698	0.342717	0.354665	0.327713	0.355901			71.4	0.333012	0.33449	0.353427	0.379335	0.355901
71.6	0.36237	0.363537	0.355342	0.353287	0.356347			71.6	0.338263	0.344942	0.356347	0.329049	0.357158			71.6	0.336308	0.334762	0.353287	0.38276	0.357158
71.8	0.367893	0.363899	0.357943	0.354262	0.360562			71.8	0.343179	0.34704	0.360562	0.335039	0.356905			71.8	0.335993	0.340302	0.354262	0.380545	0.356905
72	0.371905	0.362601	0.361035	0.351901	0.361089			72	0.346017	0.347394	0.361089	0.332282	0.35934			72	0.340046	0.339629	0.351901	0.379729	0.35934
72.2	0.366567	0.362379	0.361024	0.354705	0.362277			72.2	0.346935	0.351627	0.362277	0.337591	0.357535			72.2	0.335589	0.342304	0.354705	0.385222	0.357535
72.4	0.368541	0.36738	0.364012	0.360851	0.360696			72.4	0.350958	0.348528	0.360696	0.33831	0.358853			72.4	0.338671	0.345968	0.360851	0.385393	0.358853
72.6	0.373077	0.368393	0.368256	0.356077	0.368773			72.6	0.349997	0.349922	0.368773	0.334726	0.364408			72.6	0.343307	0.343292	0.356077	0.385255	0.364408
72.8	0.374169	0.364978	0.36538	0.359701	0.365051			72.8	0.352841	0.353767	0.365051	0.339363	0.364496			72.8	0.344538	0.34325	0.359701	0.387733	0.364496
73	0.374198	0.366161	0.366284	0.364465	0.370879			73	0.352457	0.357566	0.370879	0.338736	0.366821			73	0.345959	0.349709	0.364465	0.394396	0.366821
73.2	0.37626	0.372135	0.36824	0.368613	0.369042			73.2	0.353458	0.359318	0.369042	0.342792	0.369187			73.2	0.346386	0.347139	0.368613	0.391676	0.369187
73.4	0.376654	0.371926	0.366441	0.369257	0.370121			73.4	0.356153	0.36146	0.370121	0.344802	0.364905			73.4	0.348807	0.351346	0.369257	0.393038	0.364905
73.6	0.380558	0.375709	0.3698	0.371244	0.375325			73.6	0.356978	0.358849	0.375325	0.343515	0.373501			73.6	0.354691	0.351816	0.371244	0.397644	0.373501
73.8	0.382796	0.376975	0.375329	0.370595	0.377153			73.8	0.357773	0.359721	0.377153	0.347984	0.372015			73.8	0.350568	0.354755	0.370595	0.402722	0.372015
74	0.38182	0.377651	0.371684	0.368767	0.378455			74	0.358756	0.365432	0.378455	0.347079	0.374232			74	0.353723	0.358194	0.368767	0.402052	0.374232
74.2	0.386129	0.380909	0.375352	0.376723	0.378346			74.2	0.363387	0.362996	0.378346	0.347187	0.378948			74.2	0.356337	0.360124	0.376723	0.400067	0.378948
74.4	0.386153	0.382454	0.379508	0.375008	0.381357			74.4	0.364954	0.369595	0.381357	0.351499	0.375862			74.4	0.356058	0.359052	0.375008	0.402029	0.375862
74.6	0.384214	0.382987	0.380807	0.373331	0.377757			74.6	0.368986	0.36835	0.377757	0.350313	0.374838			74.6	0.355295	0.362981	0.373331	0.402336	0.374838
74.8	0.385982	0.38356	0.381429	0.376034	0.384642			74.8	0.36676	0.368907	0.384642	0.354245	0.377797			74.8	0.362868	0.362338	0.376034	0.405999	0.377797
75	0.392819	0.384503	0.382396	0.379511	0.38935			75	0.366788	0.37127	0.38935	0.355222	0.382977			75	0.359811	0.365855	0.379511	0.405034	0.382977
75.2	0.391964	0.387941	0.383192	0.377912	0.385428			75.2	0.367852	0.373693	0.385428	0.358824	0.385414			75.2	0.363465	0.365012	0.377912	0.407445	0.385414
75.4	0.396212	0.389289	0.386973	0.381618	0.387195			75.4	0.36824	0.373912	0.387195	0.35922	0.387662			75.4	0.367088	0.365416	0.381618	0.410133	0.387662
75.6	0.393002	0.391114	0.384747	0.384622	0.389434			75.6	0.373946	0.376008	0.389434	0.358725	0.381337			75.6	0.370688	0.366617	0.384622	0.408354	0.381337
75.8	0.395665	0.392336	0.388194	0.385257	0.385181			75.8	0.377838	0.375751	0.385181	0.359333	0.386351			75.8	0.36589	0.369445	0.385257	0.414728	0.386351
76	0.399125	0.392512	0.391077	0.388732	0.390547			76	0.374047	0.378424	0.390547	0.358517	0.38948			76	0.364396	0.366457	0.388732	0.414855	0.38948
76.2	0.401207	0.394396	0.392226	0.389332	0.393354			76.2	0.377434	0.380047	0.393354	0.366113	0.390429			76.2	0.366305	0.373835	0.389332	0.417061	0.390429
76.4	0.39572	0.395717	0.396493	0.389151	0.394841			76.4	0.380383	0.382631	0.394841	0.361893	0.391304			76.4	0.372964	0.373226	0.389151	0.419043	0.391304
76.6	0.399914	0.396221	0.391165	0.387003	0.395936			76.6	0.379948	0.385321	0.395936	0.366033	0.395078			76.6	0.375642	0.372787	0.387003	0.421327	0.395078
76.8	0.404609	0.398307	0.396679	0.392449	0.398457			76.8	0.382711	0.386445	0.398457	0.368171	0.392742			76.8	0.374146	0.377001	0.392449	0.419237	0.392742
77	0.401515	0.396917	0.399066	0.393538	0.400299			77	0.384007	0.387453	0.400299	0.36799	0.393489			77	0.37545	0.377201	0.393538	0.424014	0.393489
77.2	0.404075	0.405532	0.395009	0.393363	0.403976			77.2	0.384901	0.390037	0.403976	0.369774	0.399719			77.2	0.377769	0.380333	0.393363	0.428143	0.399719
77.4	0.408982	0.403562	0.397291	0.398536	0.401905			77.4	0.388689	0.391284	0.401905	0.368025	0.401624			77.4	0.38402	0.379915	0.398536	0.422205	0.401624
77.6	0.410948	0.403952	0.403592	0.393775	0.404466			77.6	0.391179	0.389204	0.404466	0.370563	0.400243			77.6	0.382216	0.386176	0.393775	0.430014	0.400243
77.8	0.409949	0.406201	0.406609	0.401646	0.405509			77.8	0.390741	0.391468	0.405509	0.375537	0.403612			77.8	0.380976	0.383471	0.401646	0.426989	0.403612
78	0.412626	0.405229	0.40545	0.404041	0.408161			78	0.388678	0.390234	0.408161	0.374081	0.404958			78	0.379952	0.387512	0.404041	0.43188	0.404958
78.2	0.408726	0.408016	0.407942	0.40124	0.409364			78.2	0.388447	0.395549	0.409364	0.377059	0.405326			78.2	0.389479	0.3852	0.40124	0.427982	0.405326
78.4	0.411319	0.410729	0.409287	0.405766	0.411034			78.4	0.390765	0.39669	0.411034	0.378196	0.41194			78.4	0.388123	0.389152	0.405766	0.434115	0.41194
78.6	0.417543	0.408662	0.409707	0.406993	0.409326			78.6	0.39479	0.397382	0.409326	0.381451	0.405728			78.6	0.388446	0.389406	0.406993	0.434267	0.405728
78.8	0.41655	0.414688	0.40848	0.408819	0.41003			78.8	0.395993	0.398542	0.41003	0.380148	0.414761			78.8	0.39262	0.391575	0.408819	0.438323	0.414761
79	0.417245	0.411519	0.410303	0.40961	0.417287			79	0.398706	0.400417	0.417287	0.380987	0.412322			79	0.390758	0.397027	0.40961	0.439967	0.412322
79.2	0.420606	0.417367	0.410557	0.410998	0.420948			79.2	0.398726	0.40023	0.420948	0.385986	0.412077			79.2	0.394323	0.395881	0.410998	0.443033	0.412077
79.4	0.420409	0.415076	0.414482	0.410236	0.420043			79.4	0.40093	0.401099	0.420043	0.387889	0.412457			79.4	0.393114	0.395269	0.410236	0.444484	0.412457
79.6	0.423943	0.422434	0.415521	0.410469	0.418301			79.6	0.400735	0.400523	0.418301	0.383059	0.420245			79.6	0.395998	0.400211	0.410469	0.440457	0.420245
79.8	0.425557	0.421533	0.416828	0.41285	0.416756			79.8	0.40439	0.40509	0.416756	0.388055	0.418057			79.8	0.396712	0.400429	0.41285	0.446062	0.418057
80	0.426735	0.422176	0.419511	0.417077	0.422936			80	0.401379	0.405877	0.422936	0.391737	0.41951			80	0.398808	0.401329	0.417077	0.441747	0.41951
80.2	0.42921	0.419879	0.419669	0.415456	0.421601			80.2	0.40677	0.406832	0.421601	0.393815	0.414355			80.2	0.397793	0.401921	0.415456	0.450664	0.414355
80.4	0.429361	0.422742	0.420646	0.41715	0.423957			80.4	0.408028	0.413702	0.423957	0.395721	0.420621			80.4	0.404799	0.402148	0.41715	0.447705	0.420621
80.6	0.428402	0.422754	0.424307	0.422129	0.425597			80.6	0.410644	0.411678	0.425597	0.394348	0.420466			80.6	0.399953	0.403502	0.422129	0.449399	0.420466
80.8	0.430393	0.426572	0.427811	0.420605	0.426747			80.8	0.413172	0.410951	0.426747	0.396873	0.424439			80.8	0.405346	0.407127	0.420605	0.450603	0.424439
81	0.436877	0.429738	0.42703	0.423176	0.427495			81	0.414242	0.415239	0.427495	0.397053	0.425833			81	0.404847	0.407926	0.423176	0.453746	0.425833
81.2	0.443283	0.429795	0.427768	0.424635	0.43028			81.2	0.412928	0.413449	0.43028	0.400424	0.427165			81.2	0.408315	0.408047	0.424635	0.456734	0.427165
81.4	0.436805	0.431819	0.431394	0.430187	0.433976			81.4	0.414394	0.416143	0.433976	0.399017	0.426681			81.4	0.408587	0.410307	0.430187	0.459613	0.426681
81.6	0.436898	0.429527	0.43473	0.427684	0.433481			81.6	0.421414	0.416783	0.433481	0.401719	0.432509			81.6	0.410614	0.416486	0.427684	0.459319	0.432509
81.8	0.440627	0.437986	0.429709	0.434102	0.432198			81.8	0.415045	0.420907	0.432198	0.402547	0.433631			81.8	0.411337	0.414519	0.434102	0.457732	0.433631
82	0.440416	0.434108	0.435817	0.432448	0.436247			82	0.417621	0.416296	0.436247	0.406536	0.432879			82	0.413574	0.409322	0.432448	0.461403	0.432879
82.2	0.444883	0.436359	0.432534	0.428359	0.437389			82.2	0.425003	0.421138	0.437389	0.403913	0.435042			82.2	0.413017	0.413498	0.428359	0.461667	0.435042
82.4	0.4463	0.437856	0.434721	0.434186	0.438527			82.4	0.423344	0.419762	0.438527	0.409171	0.435169			82.4	0.416343	0.417715	0.434186	0.463995	0.435169
82.6	0.444186	0.44234	0.439598	0.436937	0.439871			82.6	0.419365	0.424297	0.439871	0.405238	0.440581			82.6	0.416514	0.419903	0.436937	0.466404	0.440581
82.8	0.447789	0.44154	0.43525	0.437412	0.444418			82.8	0.4268	0.425237	0.444418	0.409288	0.436365			82.8	0.41895	0.417073	0.437412	0.467212	0.436365
83	0.448464	0.443529	0.434597	0.437412	0.445321			83	0.428026	0.427006	0.445321	0.41235	0.435534			83	0.420892	0.420116	0.437412	0.469216	0.435534
83.2	0.449748	0.444449	0.445828	0.440359	0.445305			83.2	0.427978	0.429519	0.445305	0.412153	0.443497			83.2	0.42424	0.424785	0.440359	0.470967	0.443497
83.4	0.452075	0.444539	0.443097	0.443331	0.447272			83.4	0.435556	0.429995	0.447272	0.415826	0.445034			83.4	0.421279	0.424967	0.443331	0.470624	0.445034
83.6	0.449761	0.441679	0.444827	0.441093	0.449077			83.6	0.432952	0.436261	0.449077	0.414742	0.442425			83.6	0.4248	0.425127	0.441093	0.475033	0.442425
83.8	0.452151	0.448194	0.44475	0.441481	0.447802			83.8	0.437532	0.432073	0.447802	0.417921	0.443419			83.8	0.425736	0.42992	0.441481	0.475128	0.443419
84	0.457628	0.452234	0.442997	0.44791	0.449494			84	0.43602	0.434345	0.449494	0.41807	0.449113			84	0.42965	0.433845	0.44791	0.476325	0.449113
84.2	0.454197	0.451706	0.448314	0.449825	0.451456			84.2	0.433971	0.440604	0.451456	0.419337	0.453243			84.2	0.428812	0.431236	0.449825	0.481019	0.453243
84.4	0.460398	0.453738	0.445785	0.44812	0.456235			84.4	0.439518	0.44042	0.456235	0.422284	0.449254			84.4	0.430736	0.431862	0.44812	0.476039	0.449254
84.6	0.461997	0.456221	0.449098	0.449435	0.456562			84.6	0.439706	0.443173	0.456562	0.424632	0.454915			84.6	0.429931	0.433434	0.449435	0.479265	0.454915
84.8	0.459024	0.456973	0.449344	0.452261	0.457767			84.8	0.439722	0.442565	0.457767	0.421693	0.45289			84.8	0.431259	0.43597	0.452261	0.478984	0.45289
85	0.463009	0.456119	0.452215	0.455899	0.461267			85	0.443772	0.438552	0.461267	0.42513	0.455916			85	0.435099	0.437735	0.455899	0.483687	0.455916
85.2	0.464733	0.455745	0.454273	0.453068	0.456956			85.2	0.444369	0.443233	0.456956	0.426302	0.4585			85.2	0.434385	0.442242	0.453068	0.483483	0.4585
85.4	0.469865	0.46134	0.456274	0.456297	0.464812			85.4	0.446911	0.447364	0.464812	0.430318	0.455731			85.4	0.436188	0.442053	0.456297	0.485766	0.455731
85.6	0.466678	0.462947	0.462725	0.455599	0.462965			85.6	0.448725	0.448954	0.462965	0.42667	0.457687			85.6	0.438987	0.441635	0.455599	0.492421	0.457687
85.8	0.470677	0.464493	0.460543	0.458875	0.465793			85.8	0.445114	0.446638	0.465793	0.436507	0.460344			85.8	0.440186	0.440853	0.458875	0.490236	0.460344
86	0.467545	0.467739	0.461914	0.461253	0.466722			86	0.449796	0.449377	0.466722	0.432407	0.464453			86	0.446374	0.447288	0.461253	0.490222	0.464453
86.2	0.47255	0.469637	0.461346	0.462865	0.465533			86.2	0.451633	0.454464	0.465533	0.435357	0.463957			86.2	0.446552	0.445768	0.462865	0.494437	0.463957
86.4	0.474043	0.466287	0.463479	0.460269	0.467462			86.4	0.452823	0.454212	0.467462	0.441732	0.46244			86.4	0.443268	0.447537	0.460269	0.493508	0.46244
86.6	0.474315	0.466751	0.464329	0.463347	0.470396			86.6	0.455814	0.454541	0.470396	0.433056	0.466065			86.6	0.448509	0.447258	0.463347	0.49485	0.466065
86.8	0.479621	0.468549	0.465876	0.464514	0.47412			86.8	0.460103	0.454499	0.47412	0.439633	0.466806			86.8	0.451801	0.447187	0.464514	0.498328	0.466806
87	0.479732	0.46893	0.465723	0.471031	0.467136			87	0.456245	0.461357	0.467136	0.439642	0.467564			87	0.448312	0.453263	0.471031	0.500835	0.467564
87.2	0.478835	0.475526	0.467016	0.469909	0.476569			87.2	0.457141	0.460184	0.476569	0.440622	0.473986			87.2	0.451685	0.448684	0.469909	0.503696	0.473986
87.4	0.478255	0.472879	0.469923	0.467783	0.475129			87.4	0.462532	0.459265	0.475129	0.439936	0.47007			87.4	0.451674	0.454919	0.467783	0.500692	0.47007
87.6	0.481558	0.476933	0.474606	0.47034	0.481693			87.6	0.459476	0.459326	0.481693	0.445599	0.47298			87.6	0.451813	0.456494	0.47034	0.505475	0.47298
87.8	0.481031	0.48104	0.478115	0.470183	0.476434			87.8	0.464174	0.464215	0.476434	0.44392	0.477743			87.8	0.455776	0.459834	0.470183	0.505492	0.477743
88	0.484126	0.482517	0.473754	0.475007	0.483093			88	0.465417	0.464537	0.483093	0.446596	0.478485			88	0.458153	0.458937	0.475007	0.506839	0.478485
88.2	0.489347	0.48243	0.477077	0.475743	0.482419			88.2	0.462555	0.468415	0.482419	0.447447	0.473614			88.2	0.460217	0.461849	0.475743	0.503539	0.473614
88.4	0.488294	0.480599	0.477697	0.477281	0.485206			88.4	0.467423	0.466178	0.485206	0.451584	0.4796			88.4	0.459716	0.462504	0.477281	0.510074	0.4796
88.6	0.488588	0.481202	0.477387	0.479192	0.484932			88.6	0.472155	0.467071	0.484932	0.451837	0.478092			88.6	0.462762	0.462135	0.479192	0.508213	0.478092
88.8	0.49337	0.482877	0.479073	0.480393	0.487982			88.8	0.470833	0.470734	0.487982	0.451605	0.483716			88.8	0.461372	0.466518	0.480393	0.513852	0.483716
89	0.495196	0.484828	0.478282	0.479575	0.490021			89	0.470708	0.476167	0.490021	0.450886	0.483207			89	0.461178	0.464548	0.479575	0.516799	0.483207
89.2	0.493992	0.488843	0.480105	0.484885	0.488915			89.2	0.474331	0.471498	0.488915	0.454824	0.485864			89.2	0.463775	0.466848	0.484885	0.518892	0.485864
89.4	0.493107	0.488149	0.483778	0.481828	0.488494			89.4	0.472942	0.471915	0.488494	0.45584	0.489781			89.4	0.467778	0.467997	0.481828	0.516665	0.489781
89.6	0.495293	0.49115	0.48564	0.488665	0.496005			89.6	0.476192	0.477597	0.496005	0.456952	0.488176			89.6	0.470515	0.466589	0.488665	0.517577	0.488176
89.8	0.499758	0.491393	0.487981	0.489279	0.494993			89.8	0.477004	0.475293	0.494993	0.458446	0.489223			89.8	0.470415	0.471733	0.489279	0.517687	0.489223
90	0.499052	0.492219	0.486615	0.489363	0.493098			90	0.481279	0.478704	0.493098	0.460522	0.492052			90	0.472931	0.474308	0.489363	0.516412	0.492052
90.2	0.501117	0.492907	0.490846	0.488551	0.494148			90.2	0.484338	0.476196	0.494148	0.465013	0.493865			90.2	0.470656	0.476931	0.488551	0.523304	0.493865
90.4	0.501986	0.492813	0.491159	0.493728	0.494666			90.4	0.481126	0.481942	0.494666	0.46318	0.492042			90.4	0.475268	0.475263	0.493728	0.524666	0.492042
90.6	0.500672	0.498954	0.494603	0.493352	0.499909			90.6	0.480979	0.484506	0.499909	0.460078	0.493047			90.6	0.474928	0.480437	0.493352	0.525078	0.493047
90.8	0.504926	0.502584	0.493748	0.493197	0.500409			90.8	0.485358	0.48596	0.500409	0.464493	0.497653			90.8	0.479441	0.477603	0.493197	0.527269	0.497653
91	0.502342	0.497947	0.491681	0.498212	0.500093			91	0.487031	0.489403	0.500093	0.466926	0.496611			91	0.48061	0.481539	0.498212	0.532011	0.496611
91.2	0.505488	0.50073	0.498127	0.499199	0.501927			91.2	0.487585	0.488007	0.501927	0.472653	0.498576			91.2	0.479167	0.486027	0.499199	0.534582	0.498576
91.4	0.510114	0.499379	0.497978	0.500948	0.504924			91.4	0.492588	0.493648	0.504924	0.470698	0.499961			91.4	0.483215	0.482816	0.500948	0.534042	0.499961
91.6	0.507284	0.502395	0.501733	0.498948	0.507383			91.6	0.493407	0.49333	0.507383	0.472009	0.504757			91.6	0.478906	0.488009	0.498948	0.533556	0.504757
91.8	0.50964	0.502647	0.498962	0.503835	0.509355			91.8	0.489364	0.491526	0.509355	0.472659	0.507801			91.8	0.484733	0.485722	0.503835	0.536948	0.507801
92	0.512098	0.504224	0.501728	0.501937	0.510522			92	0.495566	0.492615	0.510522	0.474892	0.504372			92	0.486252	0.48662	0.501937	0.537398	0.504372
92.2	0.512969	0.506963	0.500863	0.507764	0.513398			92.2	0.499327	0.494492	0.513398	0.478593	0.506825			92.2	0.488172	0.490963	0.507764	0.537202	0.506825
92.4	0.519202	0.509025	0.507276	0.507713	0.510513			92.4	0.498264	0.498939	0.510513	0.474217	0.509778			92.4	0.487701	0.493091	0.507713	0.54	0.509778
92.6	0.517133	0.511703	0.505402	0.505963	0.514102			92.6	0.499103	0.49963	0.514102	0.476912	0.511034			92.6	0.491831	0.492544	0.505963	0.541765	0.511034
92.8	0.519191	0.514372	0.508622	0.508457	0.515083			92.8	0.499989	0.498685	0.515083	0.481774	0.510517			92.8	0.492561	0.495276	0.508457	0.539625	0.510517
93	0.520399	0.513486	0.510658	0.511362	0.518165			93	0.502429	0.501385	0.518165	0.4822	0.512033			93	0.493324	0.495687	0.511362	0.544477	0.512033
93.2	0.522051	0.509514	0.509441	0.510137	0.517046			93.2	0.503856	0.501695	0.517046	0.483289	0.514673			93.2	0.49589	0.493293	0.510137	0.544202	0.514673
93.4	0.523075	0.518408	0.509683	0.513466	0.519825			93.4	0.507017	0.503023	0.519825	0.487535	0.513225			93.4	0.494725	0.498015	0.513466	0.547274	0.513225
93.6	0.524367	0.517359	0.512458	0.513483	0.519129			93.6	0.504865	0.506176	0.519129	0.486716	0.515945			93.6	0.499206	0.497384	0.513483	0.548616	0.515945
93.8	0.522221	0.520326	0.512205	0.515581	0.525763			93.8	0.505425	0.50783	0.525763	0.480871	0.521735			93.8	0.499018	0.499069	0.515581	0.547275	0.521735
94	0.525861	0.520378	0.51566	0.518213	0.524664			94	0.508568	0.506102	0.524664	0.486894	0.520848			94	0.504148	0.501587	0.518213	0.550516	0.520848
94.2	0.528109	0.523025	0.51782	0.520783	0.525864			94.2	0.51069	0.509798	0.525864	0.489996	0.523505			94.2	0.49652	0.498537	0.520783	0.551831	0.523505
94.4	0.53211	0.52448	0.516254	0.520332	0.526434			94.4	0.509205	0.514082	0.526434	0.487883	0.522229			94.4	0.498883	0.50587	0.520332	0.554537	0.522229
94.6	0.530515	0.521905	0.517496	0.520651	0.530513			94.6	0.511935	0.512219	0.530513	0.487683	0.524948			94.6	0.503976	0.503444	0.520651	0.556755	0.524948
94.8	0.531666	0.530144	0.519443	0.521581	0.529468			94.8	0.51455	0.510423	0.529468	0.49517	0.525803			94.8	0.507572	0.506733	0.521581	0.553879	0.525803
95	0.535045	0.525859	0.523813	0.52772	0.533985			95	0.517372	0.513286	0.533985	0.498609	0.530417			95	0.504306	0.512463	0.52772	0.556031	0.530417
95.2	0.531748	0.526456	0.521772	0.525451	0.535721			95.2	0.519355	0.517676	0.535721	0.495383	0.529134			95.2	0.505188	0.510598	0.525451	0.55777	0.529134
95.4	0.538646	0.53084	0.526366	0.528525	0.53399			95.4	0.520755	0.521364	0.53399	0.494621	0.529459			95.4	0.507671	0.511374	0.528525	0.55972	0.529459
95.6	0.536867	0.533447	0.529175	0.528542	0.533168			95.6	0.518244	0.520842	0.533168	0.497631	0.53104			95.6	0.512227	0.514466	0.528542	0.564067	0.53104
95.8	0.540224	0.535121	0.526533	0.532051	0.534488			95.8	0.523463	0.52038	0.534488	0.503131	0.532736			95.8	0.518067	0.514273	0.532051	0.566817	0.532736
96	0.543217	0.535028	0.531438	0.538025	0.535203			96	0.521771	0.521246	0.535203	0.500685	0.535368			96	0.516779	0.518706	0.538025	0.565737	0.535368
96.2	0.540872	0.537414	0.528411	0.53438	0.539038			96.2	0.524403	0.527034	0.539038	0.504325	0.534088			96.2	0.519147	0.516664	0.53438	0.568314	0.534088
96.4	0.544813	0.535492	0.534898	0.532579	0.540061			96.4	0.526165	0.523099	0.540061	0.502109	0.536645			96.4	0.51975	0.516668	0.532579	0.571282	0.536645
96.6	0.54453	0.537946	0.531478	0.538426	0.542204			96.6	0.525925	0.526234	0.542204	0.504906	0.538796			96.6	0.517557	0.517704	0.538426	0.571523	0.538796
96.8	0.54602	0.543392	0.532158	0.538291	0.54549			96.8	0.527737	0.524622	0.54549	0.510062	0.540385			96.8	0.519457	0.520787	0.538291	0.570466	0.540385
97	0.546378	0.539255	0.535383	0.538509	0.538675			97	0.530312	0.5281	0.538675	0.509967	0.540922			97	0.522578	0.523642	0.538509	0.572488	0.540922
97.2	0.549553	0.544344	0.537185	0.543517	0.547901			97.2	0.533224	0.529341	0.547901	0.508076	0.541883			97.2	0.523443	0.525313	0.543517	0.574124	0.541883
97.4	0.549937	0.542835	0.538701	0.540599	0.551509			97.4	0.534914	0.532081	0.551509	0.512025	0.546354			97.4	0.525617	0.525258	0.540599	0.576011	0.546354
97.6	0.553122	0.543782	0.539608	0.54333	0.549454			97.6	0.534059	0.532858	0.549454	0.512697	0.547211			97.6	0.523738	0.528928	0.54333	0.578304	0.547211
97.8	0.554097	0.546963	0.541066	0.546945	0.549847			97.8	0.534279	0.537041	0.549847	0.513898	0.545967			97.8	0.525294	0.527699	0.546945	0.580339	0.545967
98	0.554696	0.546543	0.543903	0.542599	0.553592			98	0.53803	0.538905	0.553592	0.513096	0.551429			98	0.529628	0.53158	0.542599	0.579855	0.551429
98.2	0.554435	0.55178	0.544041	0.548666	0.551224			98.2	0.536748	0.538113	0.551224	0.516822	0.551108			98.2	0.531129	0.533536	0.548666	0.5845	0.551108
98.4	0.558815	0.551583	0.546819	0.548764	0.55342			98.4	0.53888	0.537893	0.55342	0.518631	0.551407			98.4	0.530079	0.532564	0.548764	0.583106	0.551407
98.6	0.557479	0.552175	0.546388	0.545555	0.555703			98.6	0.542939	0.539314	0.555703	0.523397	0.552884			98.6	0.532705	0.535648	0.545555	0.585136	0.552884
98.8	0.560506	0.558033	0.546893	0.55027	0.557538			98.8	0.543368	0.542014	0.557538	0.519942	0.552831			98.8	0.536557	0.537789	0.55027	0.585079	0.552831
99	0.559901	0.554881	0.54978	0.553098	0.556542			99	0.544866	0.545052	0.556542	0.522579	0.555291			99	0.534481	0.53655	0.553098	0.590007	0.555291
99.2	0.565446	0.557055	0.551641	0.556029	0.563299			99.2	0.54538	0.547003	0.563299	0.52549	0.556545			99.2	0.538141	0.540205	0.556029	0.591153	0.556545
99.4	0.564965	0.554302	0.550878	0.556147	0.562893			99.4	0.546786	0.544331	0.562893	0.524807	0.559294			99.4	0.538886	0.538291	0.556147	0.589371	0.559294
99.6	0.568141	0.556304	0.553901	0.557009	0.563351			99.6	0.548415	0.549145	0.563351	0.527025	0.560554			99.6	0.539424	0.538304	0.557009	0.591392	0.560554
99.8	0.568628	0.560438	0.554457	0.559873	0.568025			99.8	0.547867	0.547019	0.568025	0.527514	0.561432			99.8	0.540464	0.542116	0.559873	0.594983	0.561432
100	0.570129	0.562435	0.559724	0.56118	0.564797			100	0.554414	0.554129	0.564797	0.527876	0.560886			100	0.539888	0.547185	0.56118	0.593333	0.560886
100.2	0.570257	0.564778	0.555502	0.562107	0.566533			100.2	0.555356	0.552569	0.566533	0.528284	0.562255			100.2	0.54451	0.544378	0.562107	0.598153	0.562255
100.4	0.57169	0.564612	0.558871	0.558455	0.569041			100.4	0.554055	0.55505	0.569041	0.529776	0.56725			100.4	0.544429	0.546584	0.558455	0.598935	0.56725
100.6	0.567594	0.56433	0.559271	0.56611	0.572645			100.6	0.553973	0.556047	0.572645	0.532642	0.565658			100.6	0.546813	0.547234	0.56611	0.600033	0.565658
100.8	0.572477	0.566893	0.560231	0.565877	0.569251			100.8	0.556453	0.553911	0.569251	0.537101	0.567151			100.8	0.550058	0.54876	0.565877	0.600436	0.567151
101	0.58084	0.568596	0.562129	0.567045	0.573266			101	0.561075	0.556624	0.573266	0.537134	0.570833			101	0.547785	0.551023	0.567045	0.6032	0.570833
101.2	0.580024	0.571333	0.565438	0.568103	0.575387			101.2	0.559991	0.561557	0.575387	0.534051	0.572995			101.2	0.553608	0.552419	0.568103	0.604235	0.572995
101.4	0.578951	0.567738	0.565093	0.57095	0.579441			101.4	0.558238	0.561591	0.579441	0.53368	0.573151			101.4	0.550843	0.554657	0.57095	0.604467	0.573151
101.6	0.58242	0.575394	0.566463	0.572514	0.578248			101.6	0.564995	0.561873	0.578248	0.541772	0.574684			101.6	0.555341	0.552528	0.572514	0.606167	0.574684
101.8	0.581683	0.571969	0.569315	0.575542	0.578563			101.8	0.563731	0.564657	0.578563	0.542064	0.57721			101.8	0.553806	0.55596	0.575542	0.608589	0.57721
102	0.585208	0.574196	0.571832	0.5753	0.580173			102	0.56393	0.565935	0.580173	0.540727	0.577408			102	0.557106	0.558526	0.5753	0.61202	0.577408
102.2	0.586481	0.575067	0.570907	0.576603	0.579655			102.2	0.568367	0.56496	0.579655	0.543892	0.576574			102.2	0.559424	0.558153	0.576603	0.613236	0.576574
102.4	0.583212	0.57694	0.572211	0.575501	0.584422			102.4	0.57032	0.568478	0.584422	0.547177	0.579159			102.4	0.559189	0.561745	0.575501	0.61442	0.579159
102.6	0.584819	0.579471	0.57248	0.579092	0.584563			102.6	0.571668	0.568591	0.584563	0.546026	0.580626			102.6	0.560814	0.561382	0.579092	0.611876	0.580626
102.8	0.586718	0.580852	0.577579	0.580093	0.582766			102.8	0.570655	0.570334	0.582766	0.546245	0.581023			102.8	0.564585	0.563345	0.580093	0.6152	0.581023
103	0.586772	0.581378	0.573905	0.577997	0.588914			103	0.574514	0.575496	0.588914	0.546127	0.579973			103	0.561971	0.562895	0.577997	0.616782	0.579973
103.2	0.589999	0.579934	0.576242	0.581127	0.587932			103.2	0.571994	0.567821	0.587932	0.547148	0.583058			103.2	0.565488	0.566342	0.581127	0.621636	0.583058
103.4	0.590147	0.586446	0.578145	0.584291	0.586438			103.4	0.576352	0.576492	0.586438	0.549722	0.586009			103.4	0.565447	0.569583	0.584291	0.619973	0.586009
103.6	0.599039	0.588811	0.580502	0.584117	0.595514			103.6	0.575004	0.57488	0.595514	0.553312	0.585763			103.6	0.565617	0.566661	0.584117	0.623025	0.585763
103.8	0.594021	0.583414	0.578415	0.58806	0.592127			103.8	0.580516	0.575922	0.592127	0.554693	0.586004			103.8	0.568394	0.571115	0.58806	0.621373	0.586004
104	0.594056	0.587286	0.584764	0.58327	0.594149			104	0.580701	0.574953	0.594149	0.555062	0.58801			104	0.570474	0.570853	0.58327	0.622587	0.58801
104.2	0.600225	0.588144	0.583533	0.587847	0.594314			104.2	0.580491	0.57873	0.594314	0.554085	0.591393			104.2	0.57143	0.571589	0.587847	0.625762	0.591393
104.4	0.600835	0.589637	0.584173	0.589221	0.599061			104.4	0.583066	0.583312	0.599061	0.55373	0.592528			104.4	0.574235	0.573875	0.589221	0.625598	0.592528
104.6	0.599622	0.594486	0.587252	0.59415	0.596746			104.6	0.580948	0.57843	0.596746	0.556575	0.595191			104.6	0.576345	0.573118	0.59415	0.631702	0.595191
104.8	0.603657	0.593905	0.583193	0.591469	0.603527			104.8	0.582837	0.584687	0.603527	0.558036	0.595324			104.8	0.576076	0.578256	0.591469	0.629495	0.595324
105	0.600773	0.595924	0.585408	0.592844	0.601486			105	0.587064	0.587398	0.601486	0.563585	0.595799			105	0.575477	0.577943	0.592844	0.634569	0.595799
105.2	0.604206	0.594612	0.589084	0.598127	0.602264			105.2	0.587436	0.584714	0.602264	0.562486	0.597968			105.2	0.576332	0.580977	0.598127	0.63427	0.597968
105.4	0.605868	0.597059	0.592761	0.600268	0.600048			105.4	0.584999	0.585162	0.600048	0.565354	0.600904			105.4	0.57939	0.582596	0.600268	0.634683	0.600904
105.6	0.605761	0.602997	0.593704	0.596607	0.606712			105.6	0.589252	0.587394	0.606712	0.568417	0.598607			105.6	0.577621	0.582412	0.596607	0.631522	0.598607
105.8	0.61052	0.597674	0.597122	0.597387	0.606754			105.8	0.590278	0.588385	0.606754	0.56701	0.599711			105.8	0.584233	0.585598	0.597387	0.638178	0.599711
106	0.607777	0.601936	0.594948	0.603107	0.605507			106	0.59219	0.591844	0.605507	0.569581	0.604118			106	0.582471	0.588272	0.603107	0.636872	0.604118
106.2	0.613392	0.598828	0.595341	0.601971	0.609544			106.2	0.594651	0.594572	0.609544	0.567863	0.602641			106.2	0.585036	0.582583	0.601971	0.639393	0.602641
106.4	0.611146	0.603046	0.594102	0.60756	0.611429			106.4	0.596776	0.593903	0.611429	0.567958	0.602748			106.4	0.585994	0.589251	0.60756	0.641106	0.602748
106.6	0.610598	0.602137	0.602664	0.608044	0.611718			106.6	0.597906	0.596634	0.611718	0.574276	0.607685			106.6	0.589225	0.592369	0.608044	0.643407	0.607685
106.8	0.617083	0.605591	0.600456	0.604702	0.617189			106.8	0.600171	0.597571	0.617189	0.576369	0.607394			106.8	0.591187	0.593026	0.604702	0.640698	0.607394
107	0.619163	0.610748	0.600586	0.608209	0.613592			107	0.599273	0.594793	0.613592	0.573038	0.609327			107	0.59313	0.592365	0.608209	0.6424	0.609327
107.2	0.6165	0.612415	0.604754	0.610429	0.615063			107.2	0.603759	0.603198	0.615063	0.580817	0.610173			107.2	0.5885	0.590685	0.610429	0.644881	0.610173
107.4	0.622736	0.608828	0.604835	0.609493	0.618777			107.4	0.603021	0.600557	0.618777	0.575392	0.613037			107.4	0.593575	0.593579	0.609493	0.643184	0.613037
107.6	0.619663	0.610274	0.604069	0.613497	0.617564			107.6	0.603062	0.608696	0.617564	0.575863	0.616904			107.6	0.596146	0.598932	0.613497	0.645574	0.616904
107.8	0.621524	0.611772	0.605826	0.612796	0.622145			107.8	0.604306	0.603414	0.622145	0.579471	0.617998			107.8	0.598484	0.598932	0.612796	0.650811	0.617998
108	0.624771	0.613985	0.607303	0.615854	0.623057			108	0.606455	0.6069	0.623057	0.579722	0.616659			108	0.594097	0.599925	0.615854	0.652114	0.616659
108.2	0.625414	0.617728	0.609741	0.618267	0.621028			108.2	0.610264	0.604169	0.621028	0.587047	0.621921			108.2	0.597818	0.601618	0.618267	0.650852	0.621921
108.4	0.627739	0.620882	0.609847	0.620795	0.622496			108.4	0.60706	0.606965	0.622496	0.584389	0.619539			108.4	0.598084	0.601134	0.620795	0.653564	0.619539
108.6	0.627284	0.619906	0.6116	0.621568	0.626068			108.6	0.613871	0.60835	0.626068	0.585771	0.621311			108.6	0.597701	0.603442	0.621568	0.656094	0.621311
108.8	0.634713	0.619602	0.609614	0.617513	0.629929			108.8	0.613493	0.610676	0.629929	0.589819	0.625121			108.8	0.602721	0.605961	0.617513	0.659187	0.625121
109	0.632618	0.620909	0.616995	0.621271	0.630991			109	0.613611	0.614746	0.630991	0.591864	0.624187			109	0.603551	0.606163	0.621271	0.659674	0.624187
109.2	0.630154	0.62106	0.615469	0.62511	0.627863			109.2	0.613424	0.613944	0.627863	0.590025	0.62647			109.2	0.602195	0.604044	0.62511	0.657382	0.62647
109.4	0.632207	0.62333	0.617479	0.623879	0.632552			109.4	0.61443	0.610977	0.632552	0.592149	0.629642			109.4	0.607489	0.608612	0.623879	0.661048	0.629642
109.6	0.632371	0.624417	0.621872	0.623412	0.633812			109.6	0.614777	0.616496	0.633812	0.590542	0.626183			109.6	0.607868	0.607002	0.623412	0.664182	0.626183
109.8	0.634348	0.630151	0.616752	0.626154	0.63509			109.8	0.619914	0.619957	0.63509	0.592657	0.629318			109.8	0.605296	0.612031	0.626154	0.66685	0.629318
110	0.640253	0.629952	0.626358	0.627749	0.63843			110	0.621686	0.61945	0.63843	0.592634	0.626762			110	0.611277	0.613033	0.627749	0.667752	0.626762
110.2	0.639006	0.627663	0.623958	0.630363	0.637876			110.2	0.620097	0.617555	0.637876	0.591954	0.632446			110.2	0.614133	0.61014	0.630363	0.667889	0.632446
110.4	0.640398	0.629372	0.62405	0.629126	0.635298			110.4	0.62797	0.621066	0.635298	0.5976	0.634549			110.4	0.614679	0.611531	0.629126	0.667165	0.634549
110.6	0.641739	0.634543	0.622941	0.633167	0.639684			110.6	0.626272	0.622559	0.639684	0.594961	0.632044			110.6	0.61299	0.618111	0.633167	0.668626	0.632044
110.8	0.639933	0.631634	0.625971	0.632756	0.639131			110.8	0.625504	0.626347	0.639131	0.598143	0.635658			110.8	0.618348	0.619932	0.632756	0.669736	0.635658
111	0.642019	0.637483	0.626296	0.635735	0.639468			111	0.62784	0.627942	0.639468	0.60059	0.636768			111	0.617571	0.617776	0.635735	0.673426	0.636768
111.2	0.648279	0.63642	0.632005	0.634744	0.641583			111.2	0.632971	0.622863	0.641583	0.601776	0.639536			111.2	0.618728	0.621451	0.634744	0.671226	0.639536
111.4	0.644536	0.639797	0.629659	0.636283	0.644614			111.4	0.627808	0.625841	0.644614	0.602602	0.64044			111.4	0.619285	0.625548	0.636283	0.674388	0.64044
111.6	0.647079	0.636417	0.635606	0.637488	0.645248			111.6	0.635668	0.63087	0.645248	0.607838	0.640603			111.6	0.622045	0.624272	0.637488	0.68005	0.640603
111.8	0.648747	0.641935	0.632825	0.640664	0.64782			111.8	0.633644	0.632952	0.64782	0.608817	0.643651			111.8	0.623944	0.62446	0.640664	0.679387	0.643651
112	0.64652	0.641806	0.629195	0.64079	0.648206			112	0.637074	0.631846	0.648206	0.608017	0.639792			112	0.624815	0.624098	0.64079	0.681368	0.639792
112.2	0.655679	0.645612	0.632157	0.642394	0.649888			112.2	0.635548	0.632507	0.649888	0.61073	0.645269			112.2	0.625768	0.626453	0.642394	0.683378	0.645269
112.4	0.653737	0.643485	0.635366	0.645754	0.654191			112.4	0.638885	0.632558	0.654191	0.608732	0.647223			112.4	0.624791	0.630604	0.645754	0.680488	0.647223
112.6	0.653948	0.642641	0.636439	0.642136	0.652967			112.6	0.636734	0.635166	0.652967	0.611313	0.649884			112.6	0.624324	0.629156	0.642136	0.68721	0.649884
112.8	0.65613	0.648214	0.637251	0.649228	0.655482			112.8	0.641356	0.635859	0.655482	0.613102	0.649899			112.8	0.629692	0.62842	0.649228	0.685684	0.649899
113	0.658177	0.642939	0.641756	0.644071	0.654042			113	0.640604	0.638224	0.654042	0.617189	0.649468			113	0.630814	0.630842	0.644071	0.687442	0.649468
113.2	0.659417	0.648395	0.640284	0.65096	0.65784			113.2	0.646246	0.641596	0.65784	0.609784	0.652573			113.2	0.633489	0.637851	0.65096	0.682439	0.652573
113.4	0.664103	0.647958	0.642006	0.649576	0.66006			113.4	0.649455	0.643351	0.66006	0.613827	0.65229			113.4	0.633573	0.635153	0.649576	0.686119	0.65229
113.6	0.658802	0.651149	0.641703	0.651519	0.658035			113.6	0.64506	0.641562	0.658035	0.617886	0.653679			113.6	0.633934	0.636355	0.651519	0.692195	0.653679
113.8	0.661876	0.652682	0.647004	0.652608	0.657514			113.8	0.646673	0.64114	0.657514	0.617591	0.654896			113.8	0.631777	0.640167	0.652608	0.694273	0.654896
114	0.664733	0.654744	0.644684	0.653076	0.660091			114	0.647421	0.64408	0.660091	0.621348	0.657414			114	0.639504	0.642227	0.653076	0.691307	0.657414
114.2	0.662956	0.656126	0.647989	0.655382	0.664397			114.2	0.648672	0.645922	0.664397	0.62496	0.658433			114.2	0.640283	0.640134	0.655382	0.693682	0.658433
114.4	0.664442	0.655908	0.649289	0.656216	0.6654			114.4	0.650409	0.650006	0.6654	0.624314	0.660746			114.4	0.639337	0.64216	0.656216	0.698766	0.660746
114.6	0.666725	0.655746	0.651388	0.657714	0.669317			114.6	0.65255	0.650381	0.669317	0.627701	0.659215			114.6	0.643291	0.643443	0.657714	0.69702	0.659215
114.8	0.669989	0.659032	0.649866	0.662182	0.671056			114.8	0.655114	0.65118	0.671056	0.625934	0.6669			114.8	0.645883	0.643207	0.662182	0.696972	0.6669
115	0.67337	0.664155	0.655668	0.663527	0.670778			115	0.657128	0.653114	0.670778	0.62507	0.667088			115	0.642442	0.646043	0.663527	0.699599	0.667088
115.2	0.669618	0.661881	0.653553	0.663477	0.672791			115.2	0.662342	0.6555	0.672791	0.629424	0.66373			115.2	0.64839	0.649148	0.663477	0.702823	0.66373
115.4	0.674667	0.663808	0.652834	0.666162	0.67285			115.4	0.657544	0.654871	0.67285	0.629383	0.667263			115.4	0.650659	0.649595	0.666162	0.703036	0.667263
115.6	0.676953	0.665454	0.657107	0.667286	0.674794			115.6	0.659734	0.657042	0.674794	0.628224	0.66882			115.6	0.646753	0.651038	0.667286	0.702903	0.66882
115.8	0.677214	0.667967	0.659296	0.66568	0.675909			115.8	0.657523	0.657931	0.675909	0.632373	0.668468			115.8	0.646995	0.649401	0.66568	0.708046	0.668468
116	0.677429	0.670211	0.658833	0.666024	0.676319			116	0.662554	0.660976	0.676319	0.634796	0.669949			116	0.649319	0.654858	0.666024	0.705436	0.669949
116.2	0.677596	0.670703	0.660908	0.66937	0.675576			116.2	0.665131	0.65836	0.675576	0.634422	0.670847			116.2	0.649451	0.656365	0.66937	0.709958	0.670847
116.4	0.679521	0.668775	0.66446	0.670646	0.676991			116.4	0.66948	0.662093	0.676991	0.634384	0.675841			116.4	0.651181	0.650856	0.670646	0.711534	0.675841
116.6	0.680784	0.672628	0.66349	0.671887	0.676373			116.6	0.664975	0.663608	0.676373	0.637619	0.671334			116.6	0.656717	0.655493	0.671887	0.713873	0.671334
116.8	0.680813	0.671565	0.665466	0.672056	0.68082			116.8	0.666217	0.663851	0.68082	0.63928	0.674118			116.8	0.655689	0.65898	0.672056	0.713866	0.674118
117	0.683722	0.673859	0.663459	0.67681	0.682186			117	0.670613	0.667102	0.682186	0.63797	0.677537			117	0.655813	0.657907	0.67681	0.712108	0.677537
117.2	0.683625	0.672712	0.666734	0.678433	0.685085			117.2	0.673142	0.666531	0.685085	0.645091	0.677577			117.2	0.657817	0.660925	0.678433	0.716847	0.677577
117.4	0.683108	0.676685	0.663907	0.676075	0.68326			117.4	0.670754	0.668224	0.68326	0.639171	0.676406			117.4	0.660823	0.666527	0.676075	0.715356	0.676406
117.6	0.687598	0.677714	0.673586	0.679	0.685845			117.6	0.672417	0.667203	0.685845	0.641526	0.679699			117.6	0.658314	0.6639	0.679	0.71139	0.679699
117.8	0.68659	0.678697	0.670235	0.676446	0.687532			117.8	0.676607	0.668521	0.687532	0.645459	0.680365			117.8	0.661385	0.664087	0.676446	0.720632	0.680365
118	0.688416	0.683802	0.669188	0.68379	0.688343			118	0.675059	0.672934	0.688343	0.646133	0.687019			118	0.662574	0.667922	0.68379	0.720738	0.687019
118.2	0.69449	0.681971	0.675073	0.685643	0.691117			118.2	0.678626	0.672807	0.691117	0.648848	0.684238			118.2	0.667164	0.668283	0.685643	0.720644	0.684238
118.4	0.690287	0.687441	0.677669	0.686291	0.693994			118.4	0.678567	0.67643	0.693994	0.649416	0.682746			118.4	0.66841	0.667301	0.686291	0.720347	0.682746
118.6	0.694538	0.683569	0.67303	0.685217	0.695845			118.6	0.682922	0.677813	0.695845	0.652493	0.68791			118.6	0.6665	0.672786	0.685217	0.725061	0.68791
118.8	0.695006	0.685443	0.675964	0.687728	0.694821			118.8	0.68252	0.680661	0.694821	0.654631	0.692266			118.8	0.670931	0.674832	0.687728	0.725498	0.692266
119	0.699327	0.686191	0.679329	0.687019	0.696516			119	0.680532	0.678672	0.696516	0.651502	0.687912			119	0.66872	0.672959	0.687019	0.729835	0.687912
119.2	0.696092	0.688476	0.677402	0.690017	0.697149			119.2	0.680488	0.68417	0.697149	0.653341	0.693068			119.2	0.6728	0.676556	0.690017	0.733479	0.693068
119.4	0.698294	0.689032	0.679133	0.690288	0.698279			119.4	0.681534	0.681452	0.698279	0.658813	0.692705			119.4	0.672334	0.677637	0.690288	0.734011	0.692705
119.6	0.698694	0.692542	0.686398	0.690159	0.699938			119.6	0.687622	0.679573	0.699938	0.652523	0.69498			119.6	0.677636	0.674518	0.690159	0.734743	0.69498
119.8	0.700298	0.692117	0.682048	0.695242	0.700955			119.8	0.685965	0.68486	0.700955	0.657909	0.69714			119.8	0.67544	0.679088	0.695242	0.73691	0.69714
120	0.704443	0.691848	0.679633	0.691518	0.705091			120	0.690809	0.683214	0.705091	0.656159	0.694243			120	0.675631	0.679163	0.691518	0.730313	0.694243
120.2	0.70489	0.689173	0.687226	0.693967	0.704605			120.2	0.688535	0.683721	0.704605	0.663203	0.698651			120.2	0.676583	0.678015	0.693967	0.734848	0.698651
120.4	0.707158	0.693609	0.686284	0.699849	0.707653			120.4	0.691204	0.690777	0.707653	0.657842	0.699722			120.4	0.679498	0.680584	0.699849	0.734781	0.699722
120.6	0.708679	0.694961	0.68763	0.697847	0.705882			120.6	0.693586	0.693926	0.705882	0.662179	0.696998			120.6	0.68129	0.683494	0.697847	0.739553	0.696998
120.8	0.709089	0.694455	0.686866	0.701901	0.709724			120.8	0.693889	0.689824	0.709724	0.664157	0.702084			120.8	0.683532	0.684174	0.701901	0.744001	0.702084
121	0.709123	0.698887	0.689531	0.702073	0.709674			121	0.6941	0.68927	0.709674	0.665375	0.702173			121	0.68451	0.685411	0.702073	0.744703	0.702173
121.2	0.711154	0.698064	0.691404	0.703774	0.713847			121.2	0.695997	0.696674	0.713847	0.664923	0.706121			121.2	0.689131	0.688632	0.703774	0.743834	0.706121
121.4	0.711015	0.700947	0.695795	0.706521	0.712494			121.4	0.696859	0.692	0.712494	0.670835	0.705675			121.4	0.687223	0.690408	0.706521	0.748397	0.705675
121.6	0.70931	0.704603	0.69454	0.709107	0.713407			121.6	0.700266	0.693707	0.713407	0.66956	0.709677			121.6	0.685429	0.687033	0.709107	0.744092	0.709677
121.8	0.714754	0.708921	0.69072	0.706163	0.713347			121.8	0.699846	0.696829	0.713347	0.670854	0.706592			121.8	0.689474	0.689121	0.706163	0.749945	0.706592
122	0.714205	0.70425	0.697827	0.708915	0.716349			122	0.700503	0.69526	0.716349	0.676872	0.71232			122	0.692064	0.69198	0.708915	0.748602	0.71232
122.2	0.715618	0.706221	0.692936	0.708856	0.713706			122.2	0.704162	0.698469	0.713706	0.674798	0.71168			122.2	0.693403	0.69236	0.708856	0.747362	0.71168
122.4	0.720497	0.707565	0.701423	0.707293	0.716814			122.4	0.699795	0.702952	0.716814	0.672796	0.712368			122.4	0.691654	0.695281	0.707293	0.755659	0.712368
122.6	0.718613	0.712524	0.699849	0.71489	0.721562			122.6	0.705611	0.704138	0.721562	0.677522	0.715096			122.6	0.693993	0.696734	0.71489	0.753174	0.715096
122.8	0.720013	0.710496	0.70462	0.712855	0.718234			122.8	0.709221	0.703705	0.718234	0.676435	0.718205			122.8	0.693766	0.697572	0.712855	0.752662	0.718205
123	0.721055	0.712831	0.704411	0.714296	0.7188			123	0.706983	0.703203	0.7188	0.67977	0.719625			123	0.695722	0.700834	0.714296	0.752889	0.719625
123.2	0.720181	0.714441	0.701312	0.716115	0.719402			123.2	0.710296	0.70653	0.719402	0.678442	0.718503			123.2	0.702629	0.702088	0.716115	0.757599	0.718503
123.4	0.719523	0.713907	0.705861	0.7181	0.725925			123.4	0.711605	0.703547	0.725925	0.681427	0.725602			123.4	0.702156	0.70324	0.7181	0.754249	0.725602
123.6	0.727356	0.712735	0.708142	0.715716	0.728172			123.6	0.711367	0.708244	0.728172	0.683253	0.7202			123.6	0.701722	0.703662	0.715716	0.756611	0.7202
123.8	0.726434	0.716949	0.70753	0.719655	0.72931			123.8	0.712733	0.706504	0.72931	0.680961	0.72016			123.8	0.703525	0.701644	0.719655	0.762545	0.72016
124	0.726424	0.714822	0.711395	0.724504	0.731423			124	0.71631	0.714494	0.731423	0.68703	0.724911			124	0.703919	0.705815	0.724504	0.759246	0.724911
124.2	0.728853	0.722583	0.708188	0.72022	0.730885			124.2	0.711092	0.712969	0.730885	0.689683	0.724113			124.2	0.707194	0.710568	0.72022	0.761908	0.724113
124.4	0.731572	0.720198	0.711605	0.728463	0.729238			124.4	0.715091	0.710665	0.729238	0.681936	0.72621			124.4	0.706008	0.702953	0.728463	0.764419	0.72621
124.6	0.730131	0.724183	0.716349	0.726073	0.734434			124.6	0.71912	0.716873	0.734434	0.685865	0.729934			124.6	0.709966	0.708616	0.726073	0.76668	0.729934
124.8	0.73503	0.728146	0.716084	0.725886	0.736402			124.8	0.724633	0.718852	0.736402	0.685571	0.729594			124.8	0.709885	0.713899	0.725886	0.764733	0.729594
125	0.73513	0.725136	0.718215	0.728366	0.734699			125	0.721598	0.718559	0.734699	0.691823	0.731587			125	0.71324	0.712193	0.728366	0.765233	0.731587
125.2	0.737414	0.725431	0.715898	0.728802	0.739711			125.2	0.729261	0.721751	0.739711	0.693718	0.7324			125.2	0.710247	0.713304	0.728802	0.770483	0.7324
125.4	0.739433	0.729382	0.71813	0.730007	0.739628			125.4	0.725218	0.719646	0.739628	0.694718	0.736985			125.4	0.712439	0.710717	0.730007	0.771701	0.736985
125.6	0.741142	0.723875	0.719802	0.728738	0.740567			125.6	0.725663	0.722652	0.740567	0.69428	0.73275			125.6	0.71488	0.715047	0.728738	0.774598	0.73275
125.8	0.738175	0.728238	0.721124	0.731806	0.742201			125.8	0.727335	0.719831	0.742201	0.695989	0.737116			125.8	0.714754	0.717843	0.731806	0.771464	0.737116
126	0.742387	0.728443	0.718075	0.73567	0.744138			126	0.730894	0.727078	0.744138	0.695587	0.739673			126	0.71768	0.720601	0.73567	0.777319	0.739673
126.2	0.742964	0.734577	0.722096	0.737151	0.742501			126.2	0.729006	0.723044	0.742501	0.698483	0.736253			126.2	0.714944	0.720258	0.737151	0.771731	0.736253
126.4	0.745494	0.730759	0.721781	0.734837	0.74623			126.4	0.731847	0.731236	0.74623	0.703541	0.737538			126.4	0.720782	0.72298	0.734837	0.778746	0.737538
126.6	0.746494	0.735783	0.725365	0.737944	0.749001			126.6	0.732411	0.728949	0.749001	0.698834	0.740436			126.6	0.720097	0.721301	0.737944	0.778532	0.740436
126.8	0.74362	0.736036	0.726305	0.741223	0.751736			126.8	0.733139	0.72632	0.751736	0.70265	0.740017			126.8	0.723204	0.724733	0.741223	0.779818	0.740017
127	0.744817	0.733316	0.727719	0.740619	0.748029			127	0.737238	0.728281	0.748029	0.701456	0.743264			127	0.720535	0.725639	0.740619	0.783463	0.743264
127.2	0.750163	0.733244	0.727068	0.742657	0.749506			127.2	0.738792	0.732417	0.749506	0.704751	0.743184			127.2	0.724054	0.728755	0.742657	0.783407	0.743184
127.4	0.750211	0.739145	0.731524	0.739911	0.750153			127.4	0.736028	0.730989	0.750153	0.705893	0.744085			127.4	0.721982	0.727405	0.739911	0.783997	0.744085
127.6	0.752255	0.738687	0.730844	0.744123	0.756883			127.6	0.742817	0.732498	0.756883	0.708687	0.745146			127.6	0.724568	0.730563	0.744123	0.781536	0.745146
127.8	0.750957	0.739177	0.73757	0.747698	0.757348			127.8	0.740802	0.736479	0.757348	0.707946	0.739745			127.8	0.726813	0.731381	0.747698	0.787502	0.739745
128	0.754524	0.742918	0.732037	0.747096	0.755887			128	0.738947	0.739017	0.755887	0.711335	0.749433			128	0.729788	0.732298	0.747096	0.787421	0.749433
128.2	0.757586	0.739735	0.735898	0.74629	0.759558			128.2	0.739907	0.738918	0.759558	0.712021	0.750057			128.2	0.728333	0.733254	0.74629	0.791658	0.750057
128.4	0.755799	0.745919	0.735866	0.750982	0.758715			128.4	0.743319	0.740176	0.758715	0.712693	0.753824			128.4	0.726138	0.734094	0.750982	0.793911	0.753824
128.6	0.758392	0.747341	0.735984	0.748237	0.759641			128.6	0.742559	0.739764	0.759641	0.717186	0.754101			128.6	0.732237	0.738772	0.748237	0.791222	0.754101
128.8	0.755659	0.751485	0.73699	0.751763	0.761951			128.8	0.745026	0.742865	0.761951	0.712302	0.75454			128.8	0.739387	0.736328	0.751763	0.792453	0.75454
129	0.758542	0.74729	0.744799	0.75353	0.757538			129	0.747266	0.739908	0.757538	0.715824	0.756015			129	0.734359	0.7379	0.75353	0.794985	0.756015
129.2	0.754859	0.746688	0.740602	0.755673	0.763604			129.2	0.74866	0.742362	0.763604	0.718357	0.756304			129.2	0.737644	0.740494	0.755673	0.795422	0.756304
129.4	0.763398	0.754504	0.743246	0.751298	0.763657			129.4	0.74905	0.742957	0.763657	0.716624	0.758429			129.4	0.73852	0.74154	0.751298	0.792265	0.758429
129.6	0.761637	0.753251	0.744175	0.755981	0.770537			129.6	0.754287	0.746205	0.770537	0.716116	0.75787			129.6	0.740115	0.740913	0.755981	0.797573	0.75787
129.8	0.766914	0.754726	0.743665	0.759475	0.767055			129.8	0.754196	0.751094	0.767055	0.723844	0.760898			129.8	0.745195	0.740938	0.759475	0.798794	0.760898
130	0.767436	0.750594	0.749744	0.757915	0.770158			130	0.751706	0.75063	0.770158	0.722762	0.763373			130	0.743307	0.74685	0.757915	0.80032	0.763373
130.2	0.765918	0.757174	0.748908	0.760404	0.769332			130.2	0.75361	0.751397	0.769332	0.722757	0.764151			130.2	0.740266	0.74828	0.760404	0.803248	0.764151
130.4	0.767734	0.757166	0.750086	0.759528	0.770465			130.4	0.757718	0.751438	0.770465	0.72406	0.765107			130.4	0.740301	0.744883	0.759528	0.803373	0.765107
130.6	0.776398	0.759433	0.750024	0.763169	0.771774			130.6	0.759692	0.75258	0.771774	0.72591	0.76477			130.6	0.74338	0.749495	0.763169	0.805761	0.76477
130.8	0.773147	0.762653	0.750753	0.764087	0.775841			130.8	0.756945	0.75498	0.775841	0.728327	0.766026			130.8	0.746682	0.747811	0.764087	0.804998	0.766026
131	0.775419	0.762806	0.754313	0.765745	0.771768			131	0.758631	0.755064	0.771768	0.726845	0.772211			131	0.750898	0.749729	0.765745	0.807672	0.772211
131.2	0.776988	0.766059	0.753845	0.763812	0.777877			131.2	0.761785	0.755885	0.777877	0.729984	0.770988			131.2	0.748926	0.752249	0.763812	0.81007	0.770988
131.4	0.776165	0.764834	0.756376	0.767582	0.777384			131.4	0.763313	0.759976	0.777384	0.730826	0.771341			131.4	0.751773	0.752325	0.767582	0.812964	0.771341
131.6	0.774374	0.764877	0.755199	0.769325	0.778385			131.6	0.765998	0.757467	0.778385	0.732747	0.771747			131.6	0.75152	0.754727	0.769325	0.812749	0.771747
131.8	0.775345	0.763302	0.757987	0.767838	0.779302			131.8	0.765096	0.762162	0.779302	0.731096	0.770869			131.8	0.755194	0.755578	0.767838	0.811465	0.770869
132	0.780444	0.767314	0.755556	0.770958	0.780437			132	0.767584	0.762107	0.780437	0.734935	0.774015			132	0.753636	0.758875	0.770958	0.814196	0.774015
132.2	0.778819	0.768345	0.759622	0.771294	0.782287			132.2	0.769056	0.76462	0.782287	0.735753	0.778932			132.2	0.757664	0.758726	0.771294	0.814954	0.778932
132.4	0.785516	0.76817	0.759867	0.774146	0.778882			132.4	0.765654	0.762613	0.778882	0.739658	0.778918			132.4	0.756288	0.757725	0.774146	0.81497	0.778918
132.6	0.781885	0.773207	0.762135	0.77655	0.783953			132.6	0.771754	0.765611	0.783953	0.740729	0.776029			132.6	0.758385	0.763589	0.77655	0.818238	0.776029
132.8	0.784375	0.771016	0.763491	0.774917	0.787709			132.8	0.774086	0.768695	0.787709	0.737267	0.777018			132.8	0.760393	0.762037	0.774917	0.822018	0.777018
133	0.784335	0.774185	0.763496	0.775147	0.788044			133	0.770482	0.763322	0.788044	0.740335	0.779514			133	0.760427	0.763973	0.775147	0.823179	0.779514
133.2	0.787146	0.776927	0.764116	0.776898	0.790014			133.2	0.774956	0.769941	0.790014	0.741982	0.783478			133.2	0.762191	0.765939	0.776898	0.825973	0.783478
133.4	0.787517	0.775092	0.765922	0.776993	0.790953			133.4	0.776657	0.768517	0.790953	0.743863	0.780461			133.4	0.763986	0.762402	0.776993	0.823586	0.780461
133.6	0.792745	0.780805	0.768501	0.780204	0.788749			133.6	0.77641	0.776217	0.788749	0.742034	0.787837			133.6	0.763767	0.767538	0.780204	0.825518	0.787837
133.8	0.790626	0.780342	0.768457	0.783035	0.792374			133.8	0.778816	0.775424	0.792374	0.746361	0.789149			133.8	0.764039	0.767132	0.783035	0.830751	0.789149
134	0.791294	0.779513	0.769446	0.785227	0.793018			134	0.780526	0.772718	0.793018	0.747297	0.787002			134	0.767425	0.76955	0.785227	0.827246	0.787002
134.2	0.794744	0.781793	0.773762	0.781906	0.790918			134.2	0.780153	0.778927	0.790918	0.748906	0.78684			134.2	0.768936	0.771018	0.781906	0.82865	0.78684
134.4	0.794545	0.782224	0.770861	0.786942	0.79361			134.4	0.787882	0.777749	0.79361	0.750046	0.789869			134.4	0.767771	0.772873	0.786942	0.828495	0.789869
134.6	0.799324	0.780511	0.768165	0.78935	0.799813			134.6	0.779848	0.781063	0.799813	0.751603	0.791133			134.6	0.770821	0.778232	0.78935	0.828141	0.791133
134.8	0.797813	0.783559	0.775237	0.787597	0.795006			134.8	0.782054	0.778208	0.795006	0.753453	0.791052			134.8	0.771518	0.776468	0.787597	0.830494	0.791052
135	0.798	0.787975	0.779306	0.789419	0.801228			135	0.787627	0.780817	0.801228	0.752495	0.793943			135	0.771351	0.777773	0.789419	0.831359	0.793943
135.2	0.796714	0.7904	0.777267	0.787262	0.801632			135.2	0.787667	0.783383	0.801632	0.756386	0.795011			135.2	0.773946	0.777576	0.787262	0.833278	0.795011
135.4	0.801761	0.789217	0.781922	0.794401	0.80524			135.4	0.790272	0.784562	0.80524	0.753711	0.793705			135.4	0.775088	0.777338	0.794401	0.835352	0.793705
135.6	0.799788	0.788465	0.777845	0.793389	0.800101			135.6	0.788067	0.781971	0.800101	0.754321	0.795064			135.6	0.781593	0.781127	0.793389	0.839559	0.795064
135.8	0.801604	0.790162	0.777611	0.791778	0.80508			135.8	0.795831	0.791269	0.80508	0.758854	0.801575			135.8	0.776633	0.78011	0.791778	0.838992	0.801575
136	0.801765	0.78946	0.782814	0.797395	0.806424			136	0.79105	0.78503	0.806424	0.761822	0.803697			136	0.782236	0.782049	0.797395	0.842214	0.803697
136.2	0.805514	0.795391	0.781911	0.79567	0.806324			136.2	0.793493	0.786609	0.806324	0.759094	0.799467			136.2	0.779887	0.782756	0.79567	0.838957	0.799467
136.4	0.805382	0.794428	0.786609	0.799948	0.808155			136.4	0.79362	0.788639	0.808155	0.760118	0.799593			136.4	0.785812	0.784642	0.799948	0.843096	0.799593
136.6	0.808929	0.794003	0.783223	0.801346	0.813845			136.6	0.795845	0.789296	0.813845	0.764002	0.803382			136.6	0.781178	0.784823	0.801346	0.844461	0.803382
136.8	0.806369	0.798617	0.784077	0.800453	0.815304			136.8	0.799253	0.789757	0.815304	0.764491	0.804829			136.8	0.783054	0.787034	0.800453	0.843028	0.804829
137	0.809208	0.801695	0.788499	0.805342	0.81206			137	0.800928	0.791994	0.81206	0.764104	0.802892			137	0.782016	0.7881	0.805342	0.847294	0.802892
137.2	0.808471	0.796696	0.786798	0.803353	0.810187			137.2	0.798471	0.79084	0.810187	0.764659	0.804774			137.2	0.786411	0.789256	0.803353	0.847829	0.804774
137.4	0.812677	0.798897	0.790925	0.806793	0.813996			137.4	0.797743	0.794657	0.813996	0.769639	0.807706			137.4	0.788057	0.793017	0.806793	0.848047	0.807706
137.6	0.816517	0.801048	0.792555	0.806303	0.816303			137.6	0.801766	0.79537	0.816303	0.771526	0.810075			137.6	0.787021	0.792031	0.806303	0.852205	0.810075
137.8	0.815245	0.801538	0.795386	0.810177	0.815328			137.8	0.803842	0.798529	0.815328	0.767738	0.807465			137.8	0.79198	0.79342	0.810177	0.845968	0.807465
138	0.8128	0.804836	0.793017	0.809501	0.821889			138	0.807613	0.797273	0.821889	0.769581	0.812841			138	0.792329	0.795167	0.809501	0.854485	0.812841
138.2	0.816894	0.808802	0.795163	0.810156	0.821067			138.2	0.807688	0.801181	0.821067	0.771681	0.811154			138.2	0.792361	0.798124	0.810156	0.854123	0.811154
138.4	0.816299	0.807579	0.792224	0.811137	0.817324			138.4	0.809023	0.802019	0.817324	0.771303	0.81312			138.4	0.794628	0.795493	0.811137	0.857441	0.81312
138.6	0.814352	0.806096	0.79974	0.80876	0.820512			138.6	0.808609	0.803725	0.820512	0.772541	0.814313			138.6	0.794655	0.798153	0.80876	0.851745	0.814313
138.8	0.817834	0.80756	0.800508	0.816494	0.824626			138.8	0.807135	0.804597	0.824626	0.773833	0.819171			138.8	0.790441	0.80016	0.816494	0.855232	0.819171
139	0.822134	0.812794	0.79788	0.813692	0.825613			139	0.814114	0.806196	0.825613	0.775527	0.816907			139	0.799378	0.800301	0.813692	0.85706	0.816907
139.2	0.822725	0.809955	0.800049	0.814905	0.821555			139.2	0.812579	0.805948	0.821555	0.777775	0.820313			139.2	0.797513	0.800801	0.814905	0.860075	0.820313
139.4	0.822149	0.810323	0.805465	0.81473	0.825852			139.4	0.814515	0.806094	0.825852	0.778986	0.818302			139.4	0.80281	0.799764	0.81473	0.862875	0.818302
139.6	0.822339	0.813902	0.799558	0.820751	0.826381			139.6	0.817554	0.811731	0.826381	0.781892	0.821007			139.6	0.801897	0.805199	0.820751	0.863031	0.821007
139.8	0.824885	0.815294	0.80668	0.814361	0.827293			139.8	0.813295	0.809999	0.827293	0.783677	0.824096			139.8	0.805415	0.803601	0.814361	0.863159	0.824096
140	0.824856	0.81353	0.805571	0.818298	0.833023			140	0.81769	0.812267	0.833023	0.781489	0.823861			140	0.80236	0.809466	0.818298	0.864004	0.823861
140.2	0.830299	0.812518	0.807574	0.822364	0.832891			140.2	0.817794	0.813263	0.832891	0.782413	0.824962			140.2	0.80606	0.805426	0.822364	0.867515	0.824962
140.4	0.83172	0.818739	0.809317	0.821962	0.833544			140.4	0.823257	0.814929	0.833544	0.783324	0.828793			140.4	0.808133	0.807046	0.821962	0.865395	0.828793
140.6	0.831146	0.818363	0.806957	0.824211	0.832454			140.6	0.822031	0.817567	0.832454	0.786458	0.825874			140.6	0.807492	0.810033	0.824211	0.867671	0.825874
140.8	0.837055	0.818168	0.810445	0.824927	0.837903			140.8	0.819818	0.815358	0.837903	0.790995	0.827167			140.8	0.809081	0.809046	0.824927	0.866022	0.827167
141	0.831806	0.82241	0.814007	0.827736	0.841035			141	0.824939	0.813329	0.841035	0.786737	0.830151			141	0.810167	0.814823	0.827736	0.871277	0.830151
141.2	0.834074	0.825638	0.814005	0.831569	0.834237			141.2	0.822818	0.817411	0.834237	0.788285	0.834422			141.2	0.809991	0.812218	0.831569	0.86952	0.834422
141.4	0.83581	0.822518	0.813067	0.833233	0.848126			141.4	0.826514	0.816454	0.848126	0.792246	0.832661			141.4	0.812292	0.814843	0.833233	0.87258	0.832661
141.6	0.835351	0.826922	0.814399	0.829408	0.843688			141.6	0.822331	0.818354	0.843688	0.794461	0.836559			141.6	0.808828	0.816144	0.829408	0.877358	0.836559
141.8	0.841725	0.826686	0.818166	0.830819	0.842225			141.8	0.828077	0.820042	0.842225	0.794081	0.837478			141.8	0.815592	0.82049	0.830819	0.875169	0.837478
142	0.841647	0.828945	0.816168	0.834708	0.843908			142	0.832783	0.821989	0.843908	0.790303	0.834327			142	0.814916	0.81943	0.834708	0.875396	0.834327
142.2	0.839314	0.830428	0.816624	0.832526	0.844768			142.2	0.831023	0.826774	0.844768	0.79552	0.839959			142.2	0.816178	0.821219	0.832526	0.876386	0.839959
142.4	0.8428	0.830612	0.817071	0.835924	0.849254			142.4	0.836092	0.825141	0.849254	0.799428	0.83714			142.4	0.818902	0.823113	0.835924	0.879858	0.83714
142.6	0.843624	0.834382	0.82095	0.835145	0.845751			142.6	0.837381	0.824019	0.845751	0.798265	0.843036			142.6	0.821237	0.82467	0.835145	0.879506	0.843036
142.8	0.847825	0.835641	0.821379	0.840112	0.847992			142.8	0.837836	0.825633	0.847992	0.801235	0.842383			142.8	0.825639	0.821122	0.840112	0.881295	0.842383
143	0.847934	0.831576	0.823357	0.837058	0.849931			143	0.836199	0.831683	0.849931	0.79762	0.844808			143	0.824801	0.823043	0.837058	0.880985	0.844808
143.2	0.85217	0.837868	0.826759	0.84211	0.851012			143.2	0.837238	0.831325	0.851012	0.800299	0.847343			143.2	0.821727	0.827208	0.84211	0.885579	0.847343
143.4	0.846401	0.83667	0.822589	0.843238	0.854304			143.4	0.840417	0.830086	0.854304	0.805003	0.844233			143.4	0.823975	0.829201	0.843238	0.888769	0.844233
143.6	0.846395	0.835289	0.82857	0.843461	0.853023			143.6	0.842976	0.833389	0.853023	0.804458	0.843858			143.6	0.825069	0.822837	0.843461	0.890001	0.843858
143.8	0.85049	0.838622	0.828867	0.841192	0.85498			143.8	0.839035	0.833733	0.85498	0.80804	0.846829			143.8	0.826342	0.831428	0.841192	0.884359	0.846829
144	0.853752	0.840623	0.82853	0.846477	0.857562			144	0.845252	0.835602	0.857562	0.809289	0.849212			144	0.828254	0.829926	0.846477	0.891444	0.849212
144.2	0.857395	0.840927	0.825574	0.844871	0.858717			144.2	0.845991	0.841367	0.858717	0.809357	0.85219			144.2	0.828737	0.830908	0.844871	0.888256	0.85219
144.4	0.854221	0.842398	0.829619	0.843432	0.860341			144.4	0.845876	0.841136	0.860341	0.810527	0.849985			144.4	0.831908	0.835097	0.843432	0.889821	0.849985
144.6	0.854492	0.841591	0.830684	0.846339	0.857224			144.6	0.844035	0.838009	0.857224	0.807004	0.850712			144.6	0.831826	0.833333	0.846339	0.891565	0.850712
144.8	0.857864	0.846108	0.833657	0.850337	0.857915			144.8	0.851824	0.841346	0.857915	0.812121	0.85201			144.8	0.83007	0.835927	0.850337	0.892398	0.85201
145	0.856795	0.845007	0.835462	0.849408	0.861766			145	0.848178	0.84435	0.861766	0.80983	0.855706			145	0.837551	0.835289	0.849408	0.898791	0.855706
145.2	0.854442	0.846482	0.838907	0.852546	0.862266			145.2	0.8516	0.842886	0.862266	0.811592	0.858406			145.2	0.836154	0.840261	0.852546	0.898163	0.858406
145.4	0.858152	0.850447	0.836427	0.855636	0.867255			145.4	0.851069	0.842615	0.867255	0.813746	0.853639			145.4	0.835919	0.83751	0.855636	0.897862	0.853639
145.6	0.86161	0.846732	0.839594	0.850474	0.86725			145.6	0.855735	0.847802	0.86725	0.815116	0.856599			145.6	0.836837	0.842438	0.850474	0.899149	0.856599
145.8	0.863367	0.854642	0.837052	0.858102	0.863272			145.8	0.85222	0.846661	0.863272	0.813673	0.8585			145.8	0.838933	0.837507	0.858102	0.898132	0.8585
146	0.862821	0.854209	0.840385	0.857316	0.869932			146	0.854256	0.848349	0.869932	0.817574	0.861225			146	0.843185	0.843544	0.857316	0.901981	0.861225
146.2	0.86555	0.852842	0.84064	0.85829	0.869762			146.2	0.857655	0.846595	0.869762	0.821499	0.864094			146.2	0.840824	0.84299	0.85829	0.904946	0.864094
146.4	0.870593	0.850962	0.841755	0.860461	0.872999			146.4	0.858711	0.846853	0.872999	0.822909	0.861525			146.4	0.841569	0.84409	0.860461	0.899641	0.861525
146.6	0.864135	0.854484	0.841861	0.858704	0.870972			146.6	0.858579	0.848599	0.870972	0.81986	0.865331			146.6	0.845117	0.849201	0.858704	0.906291	0.865331
146.8	0.869829	0.854248	0.844131	0.862501	0.86991			146.8	0.854477	0.852721	0.86991	0.82375	0.869121			146.8	0.843435	0.846375	0.862501	0.904493	0.869121
147	0.866754	0.859169	0.843633	0.86158	0.87422			147	0.862019	0.851756	0.87422	0.824513	0.86406			147	0.844867	0.855437	0.86158	0.907644	0.86406
147.2	0.871748	0.857317	0.851053	0.867478	0.877381			147.2	0.860623	0.851742	0.877381	0.828702	0.865251			147.2	0.849663	0.848763	0.867478	0.912027	0.865251
147.4	0.865925	0.86148	0.851822	0.866237	0.874279			147.4	0.865396	0.857414	0.874279	0.825413	0.868658			147.4	0.846489	0.853822	0.866237	0.912279	0.868658
147.6	0.87362	0.858798	0.84935	0.868328	0.881592			147.6	0.866121	0.85919	0.881592	0.830001	0.867911			147.6	0.84995	0.856	0.868328	0.912575	0.867911
147.8	0.876247	0.862959	0.851848	0.867743	0.875279			147.8	0.869867	0.86065	0.875279	0.831353	0.870195			147.8	0.8507	0.855603	0.867743	0.909888	0.870195
148	0.877141	0.863832	0.852147	0.864785	0.882988			148	0.867335	0.858192	0.882988	0.829058	0.86827			148	0.853092	0.857343	0.864785	0.911629	0.86827
148.2	0.880776	0.866372	0.854171	0.864113	0.883328			148.2	0.866824	0.86739	0.883328	0.8326	0.875778			148.2	0.85183	0.858506	0.864113	0.914631	0.875778
148.4	0.878562	0.863201	0.854004	0.8692	0.880328			148.4	0.87304	0.865246	0.880328	0.835368	0.873585			148.4	0.8536	0.859259	0.8692	0.914034	0.873585
148.6	0.878173	0.861993	0.854404	0.873847	0.883219			148.6	0.866851	0.863037	0.883219	0.835549	0.877329			148.6	0.852708	0.857986	0.873847	0.916831	0.877329
148.8	0.881322	0.871962	0.854939	0.869775	0.886967			148.8	0.872734	0.867512	0.886967	0.835786	0.878711			148.8	0.860166	0.858821	0.869775	0.923083	0.878711
149	0.881774	0.86571	0.856644	0.872615	0.887491			149	0.870724	0.862453	0.887491	0.835263	0.877192			149	0.859008	0.864772	0.872615	0.919337	0.877192
149.2	0.886166	0.868176	0.859234	0.879298	0.887033			149.2	0.873963	0.867934	0.887033	0.83738	0.880943			149.2	0.859658	0.862022	0.879298	0.919747	0.880943
149.4	0.883244	0.872984	0.86036	0.878198	0.884996			149.4	0.87734	0.869788	0.884996	0.836488	0.882417			149.4	0.858298	0.862826	0.878198	0.921736	0.882417
149.6	0.889572	0.875135	0.859491	0.877721	0.890204			149.6	0.873503	0.87052	0.890204	0.841087	0.88185			149.6	0.863593	0.865339	0.877721	0.920716	0.88185
149.8	0.886492	0.873343	0.861675	0.876637	0.888495			149.8	0.876885	0.873013	0.888495	0.841889	0.881584			149.8	0.861543	0.865638	0.876637	0.926749	0.881584
150	0.888263	0.873355	0.860639	0.880134	0.892653			150	0.880367	0.870739	0.892653	0.844235	0.883425			150	0.866974	0.865641	0.880134	0.928772	0.883425
150.2	0.887654	0.878901	0.865673	0.884258	0.894346			150.2	0.877746	0.872337	0.894346	0.840739	0.883333			150.2	0.863071	0.870176	0.884258	0.928559	0.883333
150.4	0.891404	0.875726	0.861658	0.881715	0.894531			150.4	0.882566	0.875367	0.894531	0.843764	0.884454			150.4	0.867086	0.86594	0.881715	0.928956	0.884454
150.6	0.893784	0.878938	0.863996	0.884659	0.894704			150.6	0.878953	0.875402	0.894704	0.845893	0.889186			150.6	0.866985	0.872763	0.884659	0.930615	0.889186
150.8	0.892714	0.878745	0.868431	0.884891	0.90046			150.8	0.883298	0.878469	0.90046	0.845511	0.886188			150.8	0.865822	0.871085	0.884891	0.927006	0.886188
151	0.893328	0.87844	0.868952	0.885184	0.899219			151	0.885	0.882412	0.899219	0.848455	0.889411			151	0.868368	0.878157	0.885184	0.931909	0.889411
151.2	0.894271	0.878726	0.868292	0.887927	0.899221			151.2	0.882014	0.879178	0.899221	0.846915	0.894008			151.2	0.867927	0.870504	0.887927	0.927759	0.894008
151.4	0.898759	0.880471	0.871832	0.888839	0.900469			151.4	0.892413	0.87647	0.900469	0.851022	0.894949			151.4	0.869059	0.872912	0.888839	0.93243	0.894949
151.6	0.894919	0.881773	0.873522	0.890873	0.899142			151.6	0.886409	0.884115	0.899142	0.848804	0.892039			151.6	0.868333	0.87339	0.890873	0.936118	0.892039
151.8	0.900864	0.88746	0.872176	0.888363	0.900524			151.8	0.889319	0.881908	0.900524	0.850038	0.895076			151.8	0.872835	0.877291	0.888363	0.93684	0.895076
152	0.899399	0.887179	0.869935	0.89029	0.903694			152	0.895879	0.882454	0.903694	0.852696	0.897084			152	0.874693	0.881221	0.89029	0.939405	0.897084
152.2	0.90112	0.883819	0.872428	0.890833	0.907241			152.2	0.889473	0.884461	0.907241	0.855464	0.895053			152.2	0.875179	0.880754	0.890833	0.939908	0.895053
152.4	0.901595	0.886602	0.873359	0.894143	0.907961			152.4	0.894669	0.883281	0.907961	0.855645	0.898058			152.4	0.878272	0.879118	0.894143	0.938459	0.898058
152.6	0.902754	0.888568	0.878443	0.89577	0.908423			152.6	0.895821	0.886521	0.908423	0.85411	0.899043			152.6	0.879136	0.881822	0.89577	0.944139	0.899043
152.8	0.906317	0.889822	0.879044	0.898358	0.905682			152.8	0.896394	0.885966	0.905682	0.855016	0.899137			152.8	0.880814	0.88266	0.898358	0.942367	0.899137
153	0.907905	0.889514	0.87941	0.895755	0.908401			153	0.899182	0.889921	0.908401	0.857719	0.904301			153	0.88372	0.885782	0.895755	0.944501	0.904301
153.2	0.908375	0.896382	0.883367	0.900463	0.911595			153.2	0.900821	0.888415	0.911595	0.859179	0.898957			153.2	0.886535	0.888501	0.900463	0.942459	0.898957
153.4	0.908652	0.892889	0.883638	0.899164	0.913685			153.4	0.900965	0.890834	0.913685	0.861969	0.907858			153.4	0.884933	0.889963	0.899164	0.946886	0.907858
153.6	0.911386	0.896853	0.881429	0.904358	0.913921			153.6	0.900247	0.894748	0.913921	0.864809	0.903446			153.6	0.883914	0.886952	0.904358	0.948289	0.903446
153.8	0.906665	0.897247	0.886769	0.90696	0.92029			153.8	0.906253	0.89268	0.92029	0.863396	0.909858			153.8	0.886234	0.891788	0.90696	0.945252	0.909858
154	0.906849	0.896862	0.883176	0.902728	0.913315			154	0.904612	0.892461	0.913315	0.865784	0.910714			154	0.889605	0.892579	0.902728	0.948623	0.910714
154.2	0.911176	0.901909	0.887651	0.900845	0.922884			154.2	0.903229	0.898586	0.922884	0.868729	0.907932			154.2	0.890319	0.894378	0.900845	0.951039	0.907932
154.4	0.91277	0.898095	0.888335	0.905599	0.914174			154.4	0.906172	0.893331	0.914174	0.869559	0.909836			154.4	0.891634	0.891533	0.905599	0.950838	0.909836
154.6	0.912778	0.900362	0.889614	0.908903	0.919975			154.6	0.905519	0.898657	0.919975	0.866588	0.910889			154.6	0.889645	0.897016	0.908903	0.953382	0.910889
154.8	0.915728	0.901317	0.888737	0.909888	0.923706			154.8	0.906526	0.895121	0.923706	0.869703	0.918246			154.8	0.892639	0.898133	0.909888	0.957912	0.918246
155	0.915545	0.903882	0.890919	0.910358	0.921427			155	0.908038	0.899786	0.921427	0.87017	0.915154			155	0.894467	0.895535	0.910358	0.953009	0.915154
155.2	0.916831	0.908622	0.894472	0.910568	0.921361			155.2	0.909765	0.901461	0.921361	0.871452	0.915474			155.2	0.892011	0.897715	0.910568	0.956342	0.915474
155.4	0.919516	0.900226	0.892439	0.914058	0.925353			155.4	0.907994	0.902796	0.925353	0.875693	0.916527			155.4	0.895935	0.897874	0.914058	0.961743	0.916527
155.6	0.919925	0.907115	0.896075	0.912176	0.929063			155.6	0.912799	0.905679	0.929063	0.871601	0.916399			155.6	0.89744	0.901864	0.912176	0.959378	0.916399
155.8	0.92489	0.915134	0.894464	0.9138	0.925809			155.8	0.913275	0.902766	0.925809	0.871807	0.916608			155.8	0.898531	0.900748	0.9138	0.96299	0.916608
156	0.920665	0.906419	0.899377	0.917426	0.932695			156	0.915146	0.909849	0.932695	0.872891	0.92031			156	0.900146	0.901484	0.917426	0.961302	0.92031
156.2	0.921967	0.905941	0.896986	0.915454	0.926385			156.2	0.918438	0.907474	0.926385	0.876361	0.918923			156.2	0.901536	0.904505	0.915454	0.96572	0.918923
156.4	0.925028	0.906432	0.896779	0.918611	0.926778			156.4	0.915195	0.909458	0.926778	0.878889	0.921162			156.4	0.901294	0.903054	0.918611	0.963182	0.921162
156.6	0.923912	0.914075	0.901846	0.917106	0.933648			156.6	0.916564	0.913371	0.933648	0.880959	0.922602			156.6	0.899634	0.903909	0.917106	0.966171	0.922602
156.8	0.926272	0.913007	0.905115	0.918555	0.92937			156.8	0.92094	0.912604	0.92937	0.885108	0.926518			156.8	0.898837	0.909824	0.918555	0.96574	0.926518
157	0.925008	0.911673	0.90225	0.92137	0.93589			157	0.922005	0.91565	0.93589	0.881021	0.92582			157	0.908014	0.909574	0.92137	0.969071	0.92582
157.2	0.928568	0.914424	0.904109	0.920955	0.933147			157.2	0.921387	0.913236	0.933147	0.884891	0.925826			157.2	0.904437	0.91214	0.920955	0.968254	0.925826
157.4	0.931241	0.918117	0.902026	0.919741	0.936865			157.4	0.922945	0.914965	0.936865	0.879152	0.928818			157.4	0.909709	0.911802	0.919741	0.970543	0.928818
157.6	0.931719	0.916747	0.906512	0.922223	0.934442			157.6	0.924004	0.914873	0.934442	0.887958	0.92984			157.6	0.9101	0.911821	0.922223	0.969236	0.92984
157.8	0.933245	0.916868	0.905338	0.926796	0.940288			157.8	0.925451	0.918574	0.940288	0.884832	0.926609			157.8	0.906747	0.91085	0.926796	0.968594	0.926609
158	0.935179	0.914748	0.909344	0.927246	0.937115			158	0.929009	0.92064	0.937115	0.887118	0.930521			158	0.911192	0.917239	0.927246	0.972838	0.930521
158.2	0.935208	0.923845	0.906616	0.926981	0.940196			158.2	0.929372	0.920771	0.940196	0.884968	0.929866			158.2	0.911051	0.915511	0.926981	0.977519	0.929866
158.4	0.938132	0.922196	0.909376	0.926463	0.940764			158.4	0.92742	0.922414	0.940764	0.890613	0.928553			158.4	0.916561	0.913605	0.926463	0.977934	0.928553
158.6	0.93779	0.924077	0.910528	0.930952	0.945197			158.6	0.930514	0.924218	0.945197	0.88893	0.933568			158.6	0.912636	0.916527	0.930952	0.978483	0.933568
158.8	0.939281	0.925418	0.915116	0.927226	0.946538			158.8	0.930494	0.923096	0.946538	0.889527	0.936828			158.8	0.915601	0.919305	0.927226	0.978068	0.936828
159	0.937202	0.924825	0.913832	0.92852	0.944324			159	0.933927	0.922745	0.944324	0.890188	0.93378			159	0.913141	0.92038	0.92852	0.978798	0.93378
159.2	0.941257	0.924596	0.917841	0.933474	0.947939			159.2	0.932914	0.92543	0.947939	0.897249	0.938452			159.2	0.916973	0.927225	0.933474	0.979042	0.938452
159.4	0.93881	0.925433	0.918444	0.935405	0.94839			159.4	0.932363	0.925786	0.94839	0.896106	0.938799			159.4	0.918224	0.923375	0.935405	0.978015	0.938799
159.6	0.94459	0.925203	0.915146	0.936123	0.949742			159.6	0.934469	0.932142	0.949742	0.895131	0.938874			159.6	0.922315	0.925113	0.936123	0.984305	0.938874
159.8	0.941647	0.930982	0.914894	0.939532	0.948925			159.8	0.943337	0.928715	0.948925	0.899704	0.942905			159.8	0.921273	0.923198	0.939532	0.980769	0.942905
160	0.945403	0.932407	0.919045	0.939058	0.949722			160	0.939467	0.929078	0.949722	0.897861	0.941972			160	0.921913	0.924964	0.939058	0.98584	0.941972
160.2	0.949099	0.932412	0.91932	0.939648	0.952962			160.2	0.93943	0.928799	0.952962	0.898914	0.938978			160.2	0.925877	0.925132	0.939648	0.983877	0.938978
160.4	0.952191	0.932489	0.921287	0.937417	0.948541			160.4	0.942349	0.933459	0.948541	0.898346	0.943496			160.4	0.92104	0.927605	0.937417	0.990541	0.943496
160.6	0.950305	0.930474	0.920738	0.938669	0.955911			160.6	0.94014	0.933977	0.955911	0.905966	0.943291			160.6	0.927491	0.93146	0.938669	0.988778	0.943291
160.8	0.948088	0.93878	0.921725	0.942672	0.953183			160.8	0.940331	0.932293	0.953183	0.906055	0.944876			160.8	0.926273	0.929453	0.942672	0.988713	0.944876
161	0.950605	0.937995	0.923214	0.947794	0.952905			161	0.944671	0.93624	0.952905	0.905842	0.947805			161	0.925976	0.927992	0.947794	0.993456	0.947805
161.2	0.956493	0.938267	0.923741	0.94183	0.957158			161.2	0.944826	0.935907	0.957158	0.90618	0.949149			161.2	0.930343	0.930977	0.94183	0.993852	0.949149
161.4	0.95531	0.939561	0.926225	0.941851	0.95832			161.4	0.946707	0.941371	0.95832	0.908929	0.948521			161.4	0.932115	0.934848	0.941851	0.991392	0.948521
161.6	0.955607	0.941662	0.926328	0.946402	0.959537			161.6	0.948198	0.939852	0.959537	0.907418	0.952037			161.6	0.927039	0.937911	0.946402	0.995502	0.952037
161.8	0.957115	0.943896	0.92962	0.946819	0.960512			161.8	0.947335	0.937072	0.960512	0.910037	0.952827			161.8	0.932218	0.932761	0.946819	0.996757	0.952827
162	0.959674	0.939477	0.928304	0.951802	0.962892			162	0.947835	0.940275	0.962892	0.910936	0.951987			162	0.933154	0.939944	0.951802	0.995642	0.951987
162.2	0.958207	0.937672	0.929841	0.947462	0.961533			162.2	0.951989	0.94503	0.961533	0.906817	0.954185			162.2	0.937035	0.938622	0.947462	0.999767	0.954185
162.4	0.95874	0.942305	0.931607	0.947526	0.963859			162.4	0.952634	0.946184	0.963859	0.912156	0.959201			162.4	0.933327	0.940975	0.947526	1.00026	0.959201
162.6	0.959773	0.945927	0.931851	0.949212	0.965575			162.6	0.954342	0.946064	0.965575	0.910421	0.958084			162.6	0.938599	0.936846	0.949212	1.00203	0.958084
162.8	0.961034	0.94771	0.934055	0.954548	0.972807			162.8	0.955157	0.947662	0.972807	0.910391	0.956823			162.8	0.938541	0.939895	0.954548	0.99985	0.956823
163	0.962142	0.947285	0.930637	0.954688	0.965462			163	0.954774	0.948734	0.965462	0.91317	0.959534			163	0.939804	0.94489	0.954688	1.00135	0.959534
163.2	0.961993	0.950875	0.939368	0.955999	0.970905			163.2	0.95765	0.948102	0.970905	0.918593	0.959164			163.2	0.941393	0.944331	0.955999	1.00443	0.959164
163.4	0.961946	0.94855	0.937406	0.957937	0.971538			163.4	0.961176	0.94705	0.971538	0.915233	0.966439			163.4	0.941519	0.94527	0.957937	1.0071	0.966439
163.6	0.964969	0.950705	0.936652	0.958219	0.97346			163.6	0.960031	0.95084	0.97346	0.919242	0.96341			163.6	0.938719	0.946768	0.958219	1.00663	0.96341
163.8	0.964659	0.950889	0.939635	0.960125	0.973897			163.8	0.958921	0.950977	0.973897	0.922247	0.963147			163.8	0.94463	0.948855	0.960125	1.00347	0.963147
164	0.96759	0.955092	0.938859	0.95976	0.977111			164	0.961495	0.957842	0.977111	0.919555	0.966266			164	0.946284	0.947783	0.95976	1.0074	0.966266
164.2	0.971537	0.956838	0.941016	0.960994	0.97594			164.2	0.964657	0.950432	0.97594	0.922752	0.965456			164.2	0.945434	0.949578	0.960994	1.0076	0.965456
164.4	0.967209	0.956804	0.939543	0.962857	0.97352			164.4	0.968525	0.953924	0.97352	0.92032	0.965595			164.4	0.94621	0.952492	0.962857	1.00932	0.965595
164.6	0.973703	0.956065	0.941969	0.965819	0.977874			164.6	0.964168	0.953566	0.977874	0.923528	0.972484			164.6	0.946279	0.952644	0.965819	1.00917	0.972484
164.8	0.973375	0.95623	0.940033	0.967032	0.981696			164.8	0.967828	0.955848	0.981696	0.925249	0.968411			164.8	0.951013	0.954517	0.967032	1.01507	0.968411
165	0.972229	0.956686	0.943126	0.967564	0.977773			165	0.969685	0.956188	0.977773	0.925534	0.970467			165	0.947364	0.953678	0.967564	1.01635	0.970467
165.2	0.975102	0.958538	0.946138	0.965566	0.980019			165.2	0.971411	0.961311	0.980019	0.925519	0.972079			165.2	0.949086	0.957428	0.965566	1.01415	0.972079
165.4	0.973382	0.960843	0.949966	0.965652	0.986768			165.4	0.972011	0.964647	0.986768	0.925728	0.976322			165.4	0.954281	0.956214	0.965652	1.01743	0.976322
165.6	0.977395	0.96489	0.946294	0.966369	0.98513			165.6	0.970991	0.963147	0.98513	0.930255	0.975231			165.6	0.95169	0.958933	0.966369	1.0191	0.975231
165.8	0.97606	0.966116	0.947123	0.97233	0.984049			165.8	0.968485	0.963851	0.984049	0.931514	0.973546			165.8	0.957659	0.961061	0.97233	1.01948	0.973546
166	0.979787	0.96511	0.949124	0.970491	0.989138			166	0.973297	0.961152	0.989138	0.927077	0.975206			166	0.958767	0.960101	0.970491	1.01971	0.975206
166.2	0.982723	0.964611	0.954115	0.970921	0.99014			166.2	0.975852	0.965822	0.99014	0.932535	0.977777			166.2	0.956977	0.963682	0.970921	1.01972	0.977777
166.4	0.981246	0.964852	0.954602	0.973684	0.986642			166.4	0.976913	0.967435	0.986642	0.936629	0.97969			166.4	0.957808	0.960903	0.973684	1.02169	0.97969
166.6	0.978783	0.963047	0.957414	0.975226	0.988188			166.6	0.979553	0.964823	0.988188	0.93626	0.980013			166.6	0.956921	0.962529	0.975226	1.02195	0.980013
166.8	0.980429	0.967707	0.958074	0.97177	0.992095			166.8	0.97707	0.966723	0.992095	0.93457	0.984156			166.8	0.961181	0.968627	0.97177	1.02238	0.984156
167	0.987215	0.969091	0.953613	0.979175	0.99022			167	0.976314	0.971017	0.99022	0.937148	0.983404			167	0.96229	0.962808	0.979175	1.02549	0.983404
167.2	0.98344	0.971202	0.955867	0.978376	0.994906			167.2	0.980036	0.969516	0.994906	0.940381	0.979785			167.2	0.963439	0.966099	0.978376	1.0269	0.979785
167.4	0.985362	0.973057	0.958963	0.980723	0.993889			167.4	0.980085	0.972763	0.993889	0.936019	0.984176			167.4	0.962788	0.965971	0.980723	1.02774	0.984176
167.6	0.984918	0.973111	0.957199	0.976734	0.994549			167.6	0.98453	0.972061	0.994549	0.93813	0.985272			167.6	0.967217	0.972423	0.976734	1.02618	0.985272
167.8	0.993739	0.975773	0.962029	0.982634	0.999504			167.8	0.982428	0.972712	0.999504	0.941541	0.992039			167.8	0.967028	0.969094	0.982634	1.02957	0.992039
168	0.992982	0.975621	0.960213	0.982085	0.998379			168	0.983872	0.972301	0.998379	0.940485	0.988578			168	0.968048	0.968458	0.982085	1.03073	0.988578
168.2	0.992995	0.974334	0.959997	0.984231	0.994523			168.2	0.986053	0.973327	0.994523	0.944102	0.987535			168.2	0.965591	0.972187	0.984231	1.03213	0.987535
168.4	0.993962	0.97627	0.966838	0.980568	0.99879			168.4	0.989155	0.976962	0.99879	0.944367	0.985135			168.4	0.972139	0.972301	0.980568	1.03016	0.985135
168.6	0.995024	0.978274	0.963593	0.98701	1.00066			168.6	0.987027	0.980043	1.00066	0.938954	0.993127			168.6	0.970544	0.972876	0.98701	1.03509	0.993127
168.8	0.993263	0.980527	0.967909	0.983873	1.00447			168.8	0.988292	0.979979	1.00447	0.946139	0.992209			168.8	0.970758	0.975715	0.983873	1.0381	0.992209
169	0.993458	0.979929	0.967222	0.985594	1.00216			169	0.989665	0.982436	1.00216	0.945325	0.992048			169	0.970411	0.975106	0.985594	1.03512	0.992048
169.2	0.994641	0.983926	0.970045	0.991095	1.0033			169.2	0.991608	0.984661	1.0033	0.94864	0.994631			169.2	0.974598	0.97973	0.991095	1.03667	0.994631
169.4	0.996644	0.982067	0.966638	0.993134	1.00389			169.4	0.99432	0.984302	1.00389	0.951443	0.994435			169.4	0.975173	0.977213	0.993134	1.04049	0.994435
169.6	0.997498	0.981046	0.971829	0.987488	1.00697			169.6	0.992588	0.985316	1.00697	0.953011	0.999221			169.6	0.974858	0.974149	0.987488	1.03749	0.999221
169.8	1.00153	0.983716	0.970352	0.995946	1.00677			169.8	1.00039	0.983868	1.00677	0.948772	1.00061			169.8	0.977085	0.983405	0.995946	1.03836	1.00061
170	0.999104	0.986711	0.972434	0.991198	1.00512			170	0.996415	0.988794	1.00512	0.953606	1.00037			170	0.981358	0.982464	0.991198	1.04163	1.00037
170.2	0.997762	0.986251	0.971895	0.993191	1.00911			170.2	0.997851	0.991436	1.00911	0.955836	1.00027			170.2	0.982465	0.985548	0.993191	1.04015	1.00027
170.4	1.00193	0.987618	0.973536	0.996393	1.01031			170.4	0.99912	0.988705	1.01031	0.953131	0.999207			170.4	0.982829	0.991582	0.996393	1.04621	0.999207
170.6	1.00323	0.989062	0.976441	0.996708	1.00746			170.6	0.999076	0.99204	1.00746	0.960237	1.00111			170.6	0.983495	0.989626	0.996708	1.04567	1.00111
170.8	1.00406	0.990685	0.975632	0.994196	1.01646			170.8	1.00198	0.991378	1.01646	0.958423	1.00053			170.8	0.983863	0.989232	0.994196	1.04617	1.00053
171	1.00568	0.994334	0.976007	0.99944	1.01345			171	1.00207	0.993617	1.01345	0.955598	1.00656			171	0.982652	0.985211	0.99944	1.0474	1.00656
171.2	1.0043	0.993096	0.980765	0.998493	1.00956			171.2	1.0025	0.986747	1.00956	0.960958	1.00656			171.2	0.987513	0.990067	0.998493	1.04672	1.00656
171.4	1.00949	0.992025	0.979169	0.997972	1.01279			171.4	1.00298	0.994237	1.01279	0.95982	1.00818			171.4	0.986981	0.992054	0.997972	1.04777	1.00818
171.6	1.01072	0.991621	0.979268	0.99845	1.01825			171.6	1.00327	0.995456	1.01825	0.962928	1.01083			171.6	0.988263	0.994324	0.99845	1.04768	1.01083
171.8	1.01106	0.996873	0.979601	1.00192	1.01992			171.8	1.00318	0.995987	1.01992	0.962119	1.01139			171.8	0.988978	0.99109	1.00192	1.0533	1.01139
172	1.01308	0.994124	0.979648	1.0051	1.01717			172	1.00845	0.997242	1.01717	0.966404	1.00855			172	0.991352	0.992995	1.0051	1.04809	1.00855
172.2	1.01171	0.996182	0.98253	1.00602	1.02222			172.2	1.00958	0.994763	1.02222	0.963886	1.0109			172.2	0.992053	0.993203	1.00602	1.05581	1.0109
172.4	1.01522	0.997743	0.982924	1.00685	1.02167			172.4	1.00668	0.997275	1.02167	0.965679	1.01342			172.4	0.994735	0.995176	1.00685	1.05733	1.01342
172.6	1.01769	1.00174	0.986189	1.0066	1.02222			172.6	1.00883	0.998688	1.02222	0.970428	1.01422			172.6	0.994678	0.997728	1.0066	1.05478	1.01422
172.8	1.01412	1.00121	0.985191	1.01072	1.02199			172.8	1.01544	1.00463	1.02199	0.968962	1.01233			172.8	0.9976	0.999602	1.01072	1.05675	1.01233
173	1.01348	1.00399	0.987946	1.01169	1.02777			173	1.00971	1.00154	1.02777	0.971821	1.01826			173	0.996072	1.00278	1.01169	1.05851	1.01826
173.2	1.01947	1.00103	0.990454	1.01125	1.0267			173.2	1.01612	1.00414	1.0267	0.969434	1.01832			173.2	0.996094	1.00165	1.01125	1.05863	1.01832
173.4	1.01963	1.00582	0.99083	1.01276	1.02226			173.4	1.01552	1.00494	1.02226	0.970816	1.01719			173.4	0.994752	1.00153	1.01276	1.06336	1.01719
173.6	1.02284	1.0032	0.992048	1.0118	1.03065			173.6	1.01459	1.00468	1.03065	0.972756	1.01982			173.6	0.999469	1.0035	1.0118	1.06226	1.01982
173.8	1.01842	1.00664	0.994524	1.01224	1.0301			173.8	1.01465	1.00584	1.0301	0.971941	1.01644			173.8	1.00073	1.00206	1.01224	1.05901	1.01644
174	1.02396	1.00686	0.994289	1.01222	1.03594			174	1.01716	1.00588	1.03594	0.974223	1.02032			174	1.00208	1.00951	1.01222	1.06527	1.02032
174.2	1.02443	1.00853	0.993816	1.01672	1.0307			174.2	1.02454	1.0084	1.0307	0.97329	1.02361			174.2	0.997518	1.00733	1.01672	1.06641	1.02361
174.4	1.02768	1.00837	0.994167	1.0171	1.03494			174.4	1.01903	1.0094	1.03494	0.976907	1.02327			174.4	1.00373	1.00484	1.0171	1.06844	1.02327
174.6	1.02433	1.01102	0.997407	1.02008	1.03642			174.6	1.02462	1.01198	1.03642	0.976045	1.02325			174.6	1.0025	1.00886	1.02008	1.06394	1.02325
174.8	1.02849	1.01383	0.995288	1.02186	1.03653			174.8	1.02615	1.00988	1.03653	0.978835	1.02842			174.8	1.0068	1.00705	1.02186	1.07084	1.02842
175	1.02632	1.01333	0.996958	1.02004	1.03451			175	1.02367	1.01333	1.03451	0.980368	1.02734			175	1.00759	1.00794	1.02004	1.06755	1.02734
175.2	1.02838	1.01309	0.997604	1.02293	1.03885			175.2	1.02299	1.01611	1.03885	0.976479	1.02977			175.2	1.00729	1.01284	1.02293	1.07364	1.02977
175.4	1.03177	1.01512	1.00194	1.02351	1.04107			175.4	1.02559	1.01771	1.04107	0.982499	1.02339			175.4	1.00886	1.01458	1.02351	1.06629	1.02339
175.6	1.02898	1.01651	1.00149	1.02113	1.03874			175.6	1.02949	1.01344	1.03874	0.982971	1.03059			175.6	1.00791	1.01532	1.02113	1.07585	1.03059
175.8	1.03311	1.01425	1.00442	1.02295	1.04015			175.8	1.02696	1.01628	1.04015	0.980268	1.02693			175.8	1.01164	1.01266	1.02295	1.07415	1.02693
176	1.03505	1.01651	1.00201	1.02627	1.04166			176	1.02708	1.01691	1.04166	0.98564	1.03147			176	1.01043	1.01683	1.02627	1.07766	1.03147
176.2	1.03318	1.01956	1.00488	1.02566	1.04385			176.2	1.02804	1.01912	1.04385	0.9838	1.03311			176.2	1.01333	1.01994	1.02566	1.07936	1.03311
176.4	1.03153	1.01713	1.00551	1.02579	1.0432			176.4	1.0327	1.01749	1.0432	0.984692	1.03425			176.4	1.01265	1.01846	1.02579	1.07496	1.03425
176.6	1.03786	1.02162	1.00394	1.02912	1.04585			176.6	1.03401	1.02126	1.04585	0.990041	1.0325			176.6	1.0129	1.02469	1.02912	1.07818	1.0325
176.8	1.03923	1.02305	1.00897	1.02566	1.04526			176.8	1.03339	1.02628	1.04526	0.992071	1.03463			176.8	1.01302	1.02145	1.02566	1.07794	1.03463
177	1.03811	1.0254	1.00772	1.02932	1.04528			177	1.034	1.02582	1.04528	0.989092	1.03751			177	1.0151	1.01698	1.02932	1.08001	1.03751
177.2	1.03773	1.02563	1.00426	1.031	1.04844			177.2	1.03689	1.02578	1.04844	0.990497	1.04076			177.2	1.02047	1.02354	1.031	1.08475	1.04076
177.4	1.04212	1.02314	1.00978	1.0302	1.05204			177.4	1.03705	1.0274	1.05204	0.991454	1.0441			177.4	1.01943	1.02338	1.0302	1.08333	1.0441
177.6	1.03842	1.03047	1.01097	1.03327	1.04998			177.6	1.03671	1.02969	1.04998	0.992872	1.03755			177.6	1.01952	1.02422	1.03327	1.08626	1.03755
177.8	1.04211	1.02791	1.01376	1.03394	1.05038			177.8	1.04055	1.02888	1.05038	0.993807	1.04245			177.8	1.02449	1.03167	1.03394	1.08342	1.04245
178	1.04238	1.02896	1.01309	1.03821	1.05214			178	1.03727	1.03262	1.05214	0.997943	1.04651			178	1.01932	1.02663	1.03821	1.08345	1.04651
178.2	1.0458	1.03062	1.01716	1.03543	1.05193			178.2	1.04194	1.03119	1.05193	0.997911	1.04436			178.2	1.02042	1.02883	1.03543	1.08518	1.04436
178.4	1.04572	1.02736	1.01836	1.04202	1.05278			178.4	1.04153	1.03277	1.05278	0.996852	1.04484			178.4	1.02804	1.02932	1.04202	1.08501	1.04484
178.6	1.0495	1.03145	1.01405	1.03568	1.05634			178.6	1.04561	1.03189	1.05634	0.991789	1.04635			178.6	1.02508	1.02765	1.03568	1.08501	1.04635
178.8	1.05022	1.03389	1.0153	1.04176	1.05497			178.8	1.04203	1.03308	1.05497	1.00156	1.0492			178.8	1.0269	1.03052	1.04176	1.08591	1.0492
179	1.04807	1.03261	1.01584	1.03728	1.05748			179	1.04551	1.03225	1.05748	0.998616	1.05209			179	1.02754	1.03211	1.03728	1.08924	1.05209
179.2	1.05063	1.03481	1.02342	1.03989	1.05777			179.2	1.04545	1.03672	1.05777	1.00135	1.05043			179.2	1.03187	1.03423	1.03989	1.09249	1.05043
179.4	1.05298	1.03702	1.02209	1.04143	1.05823			179.4	1.04796	1.03624	1.05823	1.00285	1.04748			179.4	1.032	1.03709	1.04143	1.09491	1.04748
179.6	1.0506	1.03685	1.0199	1.04111	1.06106			179.6	1.04806	1.03888	1.06106	1.00183	1.05088			179.6	1.03035	1.03246	1.04111	1.09424	1.05088
179.8	1.05371	1.0357	1.02469	1.0462	1.06112			179.8	1.04905	1.03885	1.06112	1.00995	1.05414			179.8	1.03025	1.03301	1.0462	1.09249	1.05414
180	1.05822	1.03627	1.02539	1.04338	1.06289			180	1.04759	1.04104	1.06289	1.00602	1.05294			180	1.03739	1.03988	1.04338	1.10004	1.05294
180.2	1.05507	1.03766	1.02707	1.04439	1.06299			180.2	1.0473	1.04301	1.06299	1.012	1.05138			180.2	1.03784	1.03814	1.04439	1.0955	1.05138
180.4	1.05916	1.03796	1.02297	1.0477	1.06837			180.4	1.05029	1.04674	1.06837	1.0064	1.05666			180.4	1.03531	1.03867	1.0477	1.09762	1.05666
180.6	1.05748	1.04338	1.02601	1.05307	1.06672			180.6	1.05672	1.04333	1.06672	1.00832	1.05451			180.6	1.03714	1.04097	1.05307	1.10229	1.05451
180.8	1.06342	1.0417	1.0281	1.05008	1.06584			180.8	1.05346	1.04689	1.06584	1.01411	1.05427			180.8	1.03679	1.04072	1.05008	1.10123	1.05427
181	1.06333	1.04569	1.02868	1.0496	1.06828			181	1.05459	1.04867	1.06828	1.01432	1.06003			181	1.03934	1.04108	1.0496	1.09848	1.06003
181.2	1.0642	1.04514	1.02901	1.05305	1.07167			181.2	1.05862	1.04888	1.07167	1.01168	1.05728			181.2	1.04065	1.04425	1.05305	1.10559	1.05728
181.4	1.06219	1.04815	1.02914	1.05259	1.07064			181.4	1.06243	1.04235	1.07064	1.01392	1.05827			181.4	1.03968	1.04751	1.05259	1.1081	1.05827
181.6	1.06241	1.04249	1.03171	1.05192	1.0718			181.6	1.05831	1.05123	1.0718	1.01562	1.05864			181.6	1.04038	1.04629	1.05192	1.10468	1.05864
181.8	1.06514	1.05018	1.03367	1.05448	1.07536			181.8	1.06357	1.04877	1.07536	1.01403	1.06552			181.8	1.03674	1.04892	1.05448	1.10822	1.06552
182	1.06231	1.0507	1.03448	1.05719	1.07176			182	1.05803	1.04888	1.07176	1.01822	1.06445			182	1.04275	1.04886	1.05719	1.10742	1.06445
182.2	1.07248	1.05359	1.03635	1.05563	1.07598			182.2	1.0639	1.0528	1.07598	1.01381	1.0687			182.2	1.04621	1.04731	1.05563	1.10587	1.0687
182.4	1.06421	1.05345	1.03795	1.05729	1.07713			182.4	1.06332	1.05175	1.07713	1.01851	1.0669			182.4	1.0427	1.05545	1.05729	1.11072	1.0669
182.6	1.06741	1.05281	1.03762	1.05838	1.07755			182.6	1.0618	1.05492	1.07755	1.01894	1.06573			182.6	1.04817	1.0517	1.05838	1.11297	1.06573
182.8	1.06929	1.05488	1.03758	1.05921	1.0811			182.8	1.07098	1.05871	1.0811	1.02035	1.06839			182.8	1.04888	1.05112	1.05921	1.11002	1.06839
183	1.07088	1.05226	1.03752	1.06215	1.07959			183	1.0673	1.05499	1.07959	1.01942	1.07036			183	1.0511	1.05493	1.06215	1.10722	1.07036
183.2	1.06941	1.05134	1.03618	1.06036	1.08045			183.2	1.06823	1.05924	1.08045	1.02412	1.07085			183.2	1.04877	1.05508	1.06036	1.11257	1.07085
183.4	1.07069	1.0551	1.04039	1.06294	1.07998			183.4	1.06856	1.06089	1.07998	1.02191	1.06893			183.4	1.04734	1.05469	1.06294	1.1148	1.06893
183.6	1.07681	1.05878	1.04282	1.06221	1.07991			183.6	1.06921	1.05936	1.07991	1.02476	1.0759			183.6	1.04644	1.05619	1.06221	1.11582	1.0759
183.8	1.07653	1.0606	1.04263	1.06666	1.08587			183.8	1.07298	1.06156	1.08587	1.02713	1.07219			183.8	1.04934	1.05553	1.06666	1.12005	1.07219
184	1.0727	1.05961	1.04164	1.06438	1.08648			184	1.07601	1.05918	1.08648	1.02428	1.07623			184	1.0552	1.06016	1.06438	1.11898	1.07623
184.2	1.07518	1.06354	1.04505	1.06594	1.08559			184.2	1.07316	1.06748	1.08559	1.02597	1.07663			184.2	1.05702	1.06151	1.06594	1.1222	1.07663
184.4	1.07878	1.06049	1.04702	1.06942	1.08738			184.4	1.07342	1.06618	1.08738	1.03153	1.07535			184.4	1.05737	1.06178	1.06942	1.12364	1.07535
184.6	1.07783	1.06165	1.04914	1.06948	1.08823			184.6	1.07713	1.06319	1.08823	1.02938	1.07715			184.6	1.05513	1.06547	1.06948	1.12209	1.07715
184.8	1.08066	1.06817	1.04692	1.0714	1.08892			184.8	1.07919	1.06922	1.08892	1.02814	1.07653			184.8	1.06008	1.0671	1.0714	1.12217	1.07653
185	1.07862	1.06379	1.0469	1.07203	1.09518			185	1.07536	1.06875	1.09518	1.0295	1.07894			185	1.05651	1.06349	1.07203	1.12432	1.07894
185.2	1.08099	1.06714	1.04787	1.07217	1.08872			185.2	1.08275	1.06707	1.08872	1.03095	1.0798			185.2	1.06116	1.06563	1.07217	1.12213	1.0798
185.4	1.08335	1.0668	1.05334	1.0719	1.08936			185.4	1.0807	1.06947	1.08936	1.0362	1.07857			185.4	1.061	1.06826	1.0719	1.12394	1.07857
185.6	1.08329	1.06851	1.04977	1.07201	1.09733			185.6	1.08074	1.07125	1.09733	1.03923	1.08553			185.6	1.06068	1.06757	1.07201	1.12588	1.08553
185.8	1.08677	1.07036	1.05314	1.07614	1.09253			185.8	1.08395	1.06991	1.09253	1.03671	1.08432			185.8	1.06209	1.0697	1.07614	1.1299	1.08432
186	1.08523	1.06866	1.05291	1.07324	1.09646			186	1.08563	1.07641	1.09646	1.03794	1.07915			186	1.06509	1.07211	1.07324	1.12647	1.07915
186.2	1.08766	1.07412	1.05906	1.07763	1.09124			186.2	1.08296	1.06887	1.09124	1.03511	1.08587			186.2	1.06851	1.07026	1.07763	1.13068	1.08587
186.4	1.08805	1.07429	1.05413	1.07805	1.09771			186.4	1.08468	1.07512	1.09771	1.0378	1.0921			186.4	1.06251	1.07275	1.07805	1.13171	1.0921
186.6	1.08705	1.07127	1.05228	1.07861	1.09926			186.6	1.08668	1.0784	1.09926	1.04059	1.0902			186.6	1.0648	1.07211	1.07861	1.13397	1.0902
186.8	1.08749	1.07646	1.05658	1.08135	1.09812			186.8	1.09068	1.0804	1.09812	1.04405	1.08851			186.8	1.06925	1.07319	1.08135	1.13046	1.08851
187	1.09159	1.07633	1.06029	1.07942	1.10224			187	1.08639	1.07646	1.10224	1.04204	1.08742			187	1.06964	1.07633	1.07942	1.13471	1.08742
187.2	1.09164	1.07363	1.06097	1.08336	1.10197			187.2	1.09137	1.07957	1.10197	1.04218	1.09296			187.2	1.07504	1.0781	1.08336	1.13298	1.09296
187.4	1.09343	1.07856	1.0612	1.08184	1.10497			187.4	1.09131	1.08042	1.10497	1.04473	1.09008			187.4	1.07291	1.07849	1.08184	1.13384	1.09008
187.6	1.09139	1.07712	1.05824	1.08657	1.10457			187.6	1.09044	1.07922	1.10457	1.04741	1.08998			187.6	1.07128	1.07573	1.08657	1.13833	1.08998
187.8	1.0983	1.07968	1.06031	1.08787	1.10563			187.8	1.09144	1.08089	1.10563	1.04247	1.09266			187.8	1.07246	1.07954	1.08787	1.13619	1.09266
188	1.09296	1.0797	1.06137	1.08938	1.10803			188	1.095	1.08451	1.10803	1.05078	1.09691			188	1.07595	1.08059	1.08938	1.13893	1.09691
188.2	1.09762	1.08268	1.06672	1.08588	1.10661			188.2	1.09215	1.08107	1.10661	1.04932	1.09438			188.2	1.07546	1.08338	1.08588	1.13938	1.09438
188.4	1.10007	1.08136	1.06511	1.08873	1.10719			188.4	1.09632	1.0886	1.10719	1.04811	1.09974			188.4	1.07555	1.08252	1.08873	1.13833	1.09974
188.6	1.09795	1.08117	1.06758	1.09035	1.10811			188.6	1.09805	1.08546	1.10811	1.04873	1.0999			188.6	1.07763	1.08762	1.09035	1.1421	1.0999
188.8	1.09768	1.08809	1.06635	1.09227	1.11356			188.8	1.09832	1.08335	1.11356	1.05128	1.10138			188.8	1.08021	1.08527	1.09227	1.14393	1.10138
189	1.10236	1.08301	1.06502	1.09202	1.11025			189	1.09975	1.08953	1.11025	1.05448	1.10069			189	1.0793	1.08425	1.09202	1.14473	1.10069
189.2	1.09847	1.08536	1.07465	1.09366	1.11264			189.2	1.10056	1.09109	1.11264	1.05488	1.10269			189.2	1.07812	1.0893	1.09366	1.14506	1.10269
189.4	1.10222	1.08994	1.073	1.09629	1.11271			189.4	1.10219	1.09112	1.11271	1.05459	1.09934			189.4	1.08726	1.09179	1.09629	1.14407	1.09934
189.6	1.10238	1.08569	1.07052	1.09722	1.11475			189.6	1.10078	1.09425	1.11475	1.05647	1.10057			189.6	1.08237	1.08946	1.09722	1.14266	1.10057
189.8	1.10449	1.08596	1.07221	1.09582	1.11603			189.8	1.1044	1.09071	1.11603	1.05754	1.10574			189.8	1.08497	1.09053	1.09582	1.14811	1.10574
190	1.10152	1.09031	1.06767	1.09607	1.12234			190	1.10298	1.09696	1.12234	1.05876	1.10589			190	1.09033	1.08912	1.09607	1.149	1.10589
190.2	1.10635	1.09109	1.07439	1.0962	1.11881			190.2	1.10832	1.0997	1.11881	1.05986	1.1097			190.2	1.08343	1.08899	1.0962	1.14727	1.1097
190.4	1.10949	1.08906	1.07274	1.10108	1.11888			190.4	1.10652	1.09636	1.11888	1.05817	1.10306			190.4	1.08876	1.09595	1.10108	1.14729	1.10306
190.6	1.10844	1.0934	1.07565	1.10237	1.12151			190.6	1.10742	1.09646	1.12151	1.0618	1.10947			190.6	1.08954	1.09649	1.10237	1.1506	1.10947
190.8	1.10989	1.09152	1.08021	1.1039	1.12112			190.8	1.10932	1.09459	1.12112	1.06021	1.10905			190.8	1.09262	1.09668	1.1039	1.15434	1.10905
191	1.10969	1.09063	1.08064	1.10059	1.12144			191	1.11061	1.09741	1.12144	1.06167	1.11057			191	1.09177	1.09692	1.10059	1.15471	1.11057
191.2	1.11107	1.09291	1.07676	1.10375	1.12297			191.2	1.11104	1.10311	1.12297	1.06539	1.11372			191.2	1.09199	1.09664	1.10375	1.15562	1.11372
191.4	1.11307	1.09882	1.08481	1.10152	1.12085			191.4	1.11417	1.09813	1.12085	1.06389	1.11719			191.4	1.0932	1.09707	1.10152	1.1505	1.11719
191.6	1.11493	1.0924	1.08149	1.1047	1.12496			191.6	1.11143	1.10192	1.12496	1.06926	1.11791			191.6	1.0958	1.09905	1.1047	1.15735	1.11791
191.8	1.1137	1.10106	1.08223	1.10758	1.11955			191.8	1.11031	1.10208	1.11955	1.06674	1.11174			191.8	1.09611	1.10032	1.10758	1.1576	1.11174
192	1.11364	1.09778	1.08668	1.10474	1.12796			192	1.11357	1.10234	1.12796	1.06802	1.11307			192	1.09332	1.10084	1.10474	1.15993	1.11307
192.2	1.11889	1.09964	1.08403	1.10769	1.12698			192.2	1.11759	1.10617	1.12698	1.06906	1.11811			192.2	1.09681	1.10114	1.10769	1.15769	1.11811
192.4	1.11584	1.10011	1.08668	1.10629	1.12303			192.4	1.11628	1.1061	1.12303	1.0676	1.12283			192.4	1.0965	1.10515	1.10629	1.16044	1.12283
192.6	1.11934	1.10213	1.08398	1.11334	1.13153			192.6	1.12043	1.10779	1.13153	1.07428	1.12085			192.6	1.09893	1.10518	1.11334	1.1639	1.12085
192.8	1.12442	1.10259	1.0875	1.11292	1.1315			192.8	1.11838	1.10857	1.1315	1.06948	1.11976			192.8	1.09611	1.10027	1.11292	1.16122	1.11976
193	1.12135	1.10741	1.08882	1.11251	1.13212			193	1.11636	1.11236	1.13212	1.07273	1.12219			193	1.0981	1.10588	1.11251	1.16629	1.12219
193.2	1.12223	1.10978	1.09057	1.11553	1.13618			193.2	1.12047	1.11024	1.13618	1.07516	1.11887			193.2	1.10397	1.10675	1.11553	1.16558	1.11887
193.4	1.12486	1.10397	1.09098	1.11376	1.13512			193.4	1.12416	1.11123	1.13512	1.07649	1.1223			193.4	1.10087	1.1126	1.11376	1.16794	1.1223
193.6	1.1237	1.10786	1.08975	1.11417	1.13623			193.6	1.12211	1.11187	1.13623	1.07139	1.12108			193.6	1.10368	1.10853	1.11417	1.16737	1.12108
193.8	1.12406	1.10929	1.09238	1.11513	1.13717			193.8	1.12839	1.11233	1.13717	1.0767	1.12713			193.8	1.1051	1.11054	1.11513	1.17376	1.12713
194	1.12517	1.1124	1.09122	1.11771	1.13443			194	1.12532	1.11327	1.13443	1.075	1.12897			194	1.10848	1.11412	1.11771	1.17075	1.12897
194.2	1.12776	1.11347	1.09589	1.11854	1.13977			194.2	1.12765	1.11695	1.13977	1.08269	1.12605			194.2	1.11105	1.1123	1.11854	1.16874	1.12605
194.4	1.13052	1.11155	1.09186	1.12007	1.13762			194.4	1.12539	1.1144	1.13762	1.07515	1.12904			194.4	1.10833	1.11573	1.12007	1.17034	1.12904
194.6	1.12496	1.11222	1.09362	1.11995	1.14173			194.6	1.12914	1.11738	1.14173	1.07868	1.12736			194.6	1.10811	1.11803	1.11995	1.17092	1.12736
194.8	1.13201	1.1118	1.09524	1.12169	1.14224			194.8	1.12772	1.11877	1.14224	1.08227	1.13074			194.8	1.11125	1.11582	1.12169	1.17251	1.13074
195	1.13217	1.11242	1.09857	1.12114	1.14221			195	1.1309	1.11713	1.14221	1.08251	1.13616			195	1.11076	1.11993	1.12114	1.17639	1.13616
195.2	1.13286	1.11444	1.09818	1.12588	1.14349			195.2	1.13029	1.11985	1.14349	1.08475	1.13212			195.2	1.11387	1.11883	1.12588	1.17539	1.13212
195.4	1.13288	1.11683	1.0998	1.1255	1.14199			195.4	1.13287	1.12111	1.14199	1.08835	1.13321			195.4	1.11497	1.11881	1.1255	1.17831	1.13321
195.6	1.13455	1.11768	1.0996	1.12791	1.14371			195.6	1.13294	1.12401	1.14371	1.08788	1.132			195.6	1.11264	1.11823	1.12791	1.17737	1.132
195.8	1.13501	1.12134	1.10211	1.12475	1.14634			195.8	1.132	1.12186	1.14634	1.08491	1.13324			195.8	1.11378	1.12007	1.12475	1.17736	1.13324
196	1.13551	1.11832	1.0966	1.127	1.15085			196	1.13431	1.12573	1.15085	1.08603	1.13612			196	1.11761	1.12271	1.127	1.17961	1.13612
196.2	1.13606	1.121	1.09962	1.13011	1.14685			196.2	1.13521	1.12895	1.14685	1.08886	1.13662			196.2	1.11386	1.11822	1.13011	1.17841	1.13662
196.4	1.14146	1.1234	1.10564	1.12878	1.14747			196.4	1.13882	1.12859	1.14747	1.09432	1.1415			196.4	1.11621	1.1247	1.12878	1.18251	1.1415
196.6	1.13865	1.12268	1.10963	1.13226	1.15424			196.6	1.13657	1.12814	1.15424	1.09099	1.13379			196.6	1.11909	1.12363	1.13226	1.18278	1.13379
196.8	1.13966	1.12156	1.10827	1.13057	1.15151			196.8	1.14411	1.13274	1.15151	1.08916	1.14166			196.8	1.11788	1.12427	1.13057	1.18056	1.14166
197	1.13781	1.12736	1.10377	1.13311	1.14937			197	1.14144	1.12643	1.14937	1.09141	1.14189			197	1.12037	1.126	1.13311	1.18517	1.14189
197.2	1.14099	1.12833	1.10785	1.13453	1.15463			197.2	1.14112	1.12919	1.15463	1.09371	1.144			197.2	1.12268	1.12782	1.13453	1.18369	1.144
197.4	1.14307	1.13133	1.10705	1.13681	1.15043			197.4	1.14104	1.13158	1.15043	1.09055	1.14497			197.4	1.12806	1.12922	1.13681	1.19093	1.14497
197.6	1.14642	1.13018	1.11098	1.13464	1.15512			197.6	1.14447	1.13159	1.15512	1.09421	1.14479			197.6	1.12688	1.12771	1.13464	1.18843	1.14479
197.8	1.14388	1.13116	1.1125	1.13726	1.15846			197.8	1.14597	1.13455	1.15846	1.09762	1.14721			197.8	1.12271	1.13132	1.13726	1.19087	1.14721
198	1.14814	1.12889	1.11115	1.13841	1.1565			198	1.14368	1.13495	1.1565	1.09651	1.14584			198	1.12642	1.13364	1.13841	1.19127	1.14584
198.2	1.14516	1.12899	1.1162	1.14074	1.16096			198.2	1.14387	1.13455	1.16096	1.09731	1.14609			198.2	1.12657	1.13338	1.14074	1.19114	1.14609
198.4	1.14566	1.13224	1.11695	1.14191	1.15651			198.4	1.14889	1.13635	1.15651	1.10273	1.1502			198.4	1.13212	1.13121	1.14191	1.1922	1.1502
198.6	1.14822	1.13004	1.1161	1.1397	1.15963			198.6	1.14911	1.14004	1.15963	1.10153	1.14995			198.6	1.13012	1.13567	1.1397	1.19481	1.14995
198.8	1.14613	1.13688	1.11773	1.14212	1.16325			198.8	1.14834	1.1363	1.16325	1.10239	1.15088			198.8	1.1278	1.13302	1.14212	1.1967	1.15088
199	1.15098	1.1316	1.11991	1.14063	1.16091			199	1.15086	1.14041	1.16091	1.10376	1.15332			199	1.13167	1.13331	1.14063	1.19209	1.15332
199.2	1.15352	1.135	1.11453	1.14274	1.1631			199.2	1.1482	1.14152	1.1631	1.10494	1.1498			199.2	1.13105	1.13783	1.14274	1.19691	1.1498
199.4	1.15427	1.13676	1.11503	1.14411	1.16744			199.4	1.15169	1.14333	1.16744	1.10425	1.15454			199.4	1.13411	1.13933	1.14411	1.19874	1.15454
199.6	1.155	1.13541	1.11935	1.1445	1.16713			199.6	1.15407	1.14201	1.16713	1.10622	1.15733			199.6	1.13628	1.14074	1.1445	1.19834	1.15733
199.8	1.15723	1.13645	1.12021	1.14491	1.16828			199.8	1.15298	1.14209	1.16828	1.10401	1.15681			199.8	1.13353	1.14203	1.14491	1.19802	1.15681
200	1.15678	1.13673	1.1222	1.14423	1.16974			200	1.15121	1.14854	1.16974	1.10978	1.15394			200	1.13476	1.14215	1.14423	1.19923	1.15394
200.2	1.15916	1.14293	1.12557	1.1472	1.17285			200.2	1.1566	1.14556	1.17285	1.10312	1.15835			200.2	1.13793	1.14541	1.1472	1.20157	1.15835
200.4	1.15705	1.14112	1.12113	1.15061	1.16935			200.4	1.15894	1.1457	1.16935	1.1088	1.16118			200.4	1.14131	1.14651	1.15061	1.19975	1.16118
200.6	1.15945	1.14268	1.12508	1.14971	1.17215			200.6	1.1618	1.14921	1.17215	1.10817	1.15921			200.6	1.14123	1.14054	1.14971	1.20023	1.15921
200.8	1.15618	1.14367	1.12262	1.15051	1.17044			200.8	1.16097	1.1515	1.17044	1.11102	1.15689			200.8	1.14018	1.14338	1.15051	1.20484	1.15689
201	1.16081	1.14144	1.12886	1.14996	1.1724			201	1.16126	1.14723	1.1724	1.11281	1.16615			201	1.14	1.14643	1.14996	1.20753	1.16615
201.2	1.16046	1.14518	1.12661	1.15623	1.16985			201.2	1.1668	1.1519	1.16985	1.1088	1.16294			201.2	1.1434	1.14723	1.15623	1.20433	1.16294
201.4	1.16287	1.146	1.12618	1.15612	1.1764			201.4	1.16095	1.15772	1.1764	1.11672	1.16348			201.4	1.14084	1.14983	1.15612	1.20866	1.16348
201.6	1.16416	1.14243	1.13036	1.15612	1.17647			201.6	1.16413	1.15349	1.17647	1.11332	1.16606			201.6	1.14698	1.14928	1.15612	1.2065	1.16606
201.8	1.16329	1.15143	1.12682	1.15617	1.17713			201.8	1.168	1.15051	1.17713	1.1184	1.16801			201.8	1.14542	1.15275	1.15617	1.20792	1.16801
202	1.1642	1.14664	1.129	1.15793	1.17963			202	1.16214	1.15446	1.17963	1.11579	1.16502			202	1.14366	1.14936	1.15793	1.20778	1.16502
202.2	1.16322	1.14929	1.13126	1.15782	1.17894			202.2	1.16767	1.15646	1.17894	1.11861	1.16462			202.2	1.14758	1.15487	1.15782	1.21345	1.16462
202.4	1.16975	1.15297	1.1308	1.15668	1.17958			202.4	1.16753	1.15807	1.17958	1.11769	1.17193			202.4	1.14764	1.15604	1.15668	1.21403	1.17193
202.6	1.16935	1.15245	1.13432	1.15962	1.18141			202.6	1.16827	1.15631	1.18141	1.11901	1.17295			202.6	1.14552	1.1561	1.15962	1.21179	1.17295
202.8	1.16917	1.15555	1.13343	1.16122	1.18264			202.8	1.1697	1.16002	1.18264	1.12358	1.16964			202.8	1.15008	1.15279	1.16122	1.21382	1.16964
203	1.16607	1.15156	1.13609	1.15912	1.18058			203	1.1692	1.16337	1.18058	1.12258	1.1704			203	1.15224	1.16021	1.15912	1.21207	1.1704
203.2	1.17434	1.15583	1.13876	1.16298	1.18555			203.2	1.17586	1.16169	1.18555	1.11896	1.17578			203.2	1.15247	1.15802	1.16298	1.21969	1.17578
203.4	1.1697	1.1545	1.14206	1.16439	1.18614			203.4	1.17346	1.16253	1.18614	1.1256	1.1753			203.4	1.15252	1.15636	1.16439	1.21811	1.1753
203.6	1.17377	1.15431	1.13954	1.16463	1.18236			203.6	1.17707	1.15675	1.18236	1.12504	1.17288			203.6	1.15857	1.15898	1.16463	1.21666	1.17288
203.8	1.17534	1.15479	1.14165	1.16706	1.18759			203.8	1.17536	1.16734	1.18759	1.12323	1.17254			203.8	1.15576	1.16024	1.16706	1.22003	1.17254
204	1.1748	1.15954	1.14118	1.17068	1.18641			204	1.17771	1.16478	1.18641	1.12663	1.17836			204	1.15423	1.16026	1.17068	1.22288	1.17836
204.2	1.17699	1.15982	1.14361	1.16807	1.19014			204.2	1.18153	1.17033	1.19014	1.12994	1.18101			204.2	1.15806	1.16823	1.16807	1.22125	1.18101
204.4	1.17991	1.15906	1.14579	1.16907	1.18973			204.4	1.18136	1.1694	1.18973	1.12995	1.17613			204.4	1.16046	1.16591	1.16907	1.22395	1.17613
204.6	1.18257	1.15911	1.14618	1.17115	1.19179			204.6	1.18109	1.16714	1.19179	1.13337	1.1812			204.6	1.1562	1.1659	1.17115	1.22473	1.1812
204.8	1.18017	1.16135	1.14369	1.17071	1.19293			204.8	1.1807	1.16913	1.19293	1.13063	1.18195			204.8	1.16073	1.16472	1.17071	1.22423	1.18195
205	1.18031	1.15994	1.1482	1.16909	1.19375			205	1.17944	1.16785	1.19375	1.12913	1.17973			205	1.16241	1.16601	1.16909	1.22368	1.17973
205.2	1.18387	1.16737	1.14912	1.17217	1.19245			205.2	1.18525	1.17196	1.19245	1.13044	1.18063			205.2	1.15842	1.17222	1.17217	1.22483	1.18063
205.4	1.18125	1.1639	1.15017	1.17508	1.19676			205.4	1.18651	1.17158	1.19676	1.13576	1.18172			205.4	1.15863	1.16847	1.17508	1.22652	1.18172
205.6	1.18704	1.1667	1.14733	1.17321	1.1931			205.6	1.1844	1.17148	1.1931	1.13373	1.1881			205.6	1.16313	1.17202	1.17321	1.22736	1.1881
205.8	1.18534	1.16698	1.15012	1.17302	1.19541			205.8	1.1862	1.17439	1.19541	1.13492	1.18828			205.8	1.16677	1.16549	1.17302	1.23105	1.18828
206	1.18275	1.16911	1.15101	1.17384	1.19754			206	1.18668	1.17261	1.19754	1.13847	1.18816			206	1.1679	1.17704	1.17384	1.22741	1.18816
206.2	1.18776	1.16992	1.15206	1.1766	1.19891			206.2	1.18866	1.17166	1.19891	1.13571	1.18478			206.2	1.16543	1.17176	1.1766	1.22951	1.18478
206.4	1.18406	1.16466	1.15595	1.17672	1.20248			206.4	1.18459	1.17717	1.20248	1.13836	1.18912			206.4	1.17205	1.17393	1.17672	1.23591	1.18912
206.6	1.19259	1.17036	1.15265	1.17618	1.20238			206.6	1.19016	1.17612	1.20238	1.13838	1.19243			206.6	1.16895	1.17637	1.17618	1.23213	1.19243
206.8	1.18991	1.17426	1.15267	1.18023	1.19733			206.8	1.19142	1.18076	1.19733	1.13798	1.19365			206.8	1.1681	1.17291	1.18023	1.23663	1.19365
207	1.18715	1.1702	1.15455	1.17816	1.20183			207	1.18966	1.1825	1.20183	1.14492	1.19417			207	1.16948	1.177	1.17816	1.23377	1.19417
207.2	1.19205	1.17347	1.15526	1.18128	1.20467			207.2	1.19147	1.18025	1.20467	1.1415	1.19026			207.2	1.1684	1.17826	1.18128	1.23819	1.19026
207.4	1.19038	1.17852	1.15974	1.18418	1.20782			207.4	1.19708	1.18254	1.20782	1.14651	1.19145			207.4	1.17283	1.1824	1.18418	1.23783	1.19145
207.6	1.19351	1.17324	1.15774	1.18656	1.20489			207.6	1.19681	1.179	1.20489	1.14189	1.19499			207.6	1.17313	1.1826	1.18656	1.23649	1.19499
207.8	1.19294	1.1737	1.15636	1.18512	1.20333			207.8	1.19512	1.18501	1.20333	1.14564	1.19611			207.8	1.17409	1.1755	1.18512	1.23899	1.19611
208	1.19524	1.17881	1.16058	1.18789	1.20788			208	1.1945	1.18523	1.20788	1.14402	1.19372			208	1.17506	1.17937	1.18789	1.24163	1.19372
208.2	1.19657	1.18264	1.16476	1.19023	1.2061			208.2	1.19748	1.18658	1.2061	1.1461	1.20179			208.2	1.17466	1.18222	1.19023	1.24299	1.20179
208.4	1.19979	1.18073	1.16112	1.18908	1.21184			208.4	1.19675	1.18873	1.21184	1.14613	1.19992			208.4	1.17877	1.18115	1.18908	1.24194	1.19992
208.6	1.19733	1.18301	1.16279	1.18837	1.21304			208.6	1.19691	1.18521	1.21304	1.14615	1.19613			208.6	1.18104	1.1814	1.18837	1.24112	1.19613
208.8	1.20043	1.18197	1.16302	1.18905	1.21406			208.8	1.1991	1.19104	1.21406	1.14929	1.20368			208.8	1.18006	1.18633	1.18905	1.24551	1.20368
209	1.19964	1.18258	1.16461	1.19178	1.21338			209	1.20131	1.19125	1.21338	1.15161	1.20196			209	1.1802	1.18379	1.19178	1.2466	1.20196
209.2	1.20198	1.18184	1.16589	1.19172	1.21479			209.2	1.19828	1.18678	1.21479	1.14914	1.19633			209.2	1.18088	1.18966	1.19172	1.2479	1.19633
209.4	1.20309	1.18297	1.16552	1.19338	1.21473			209.4	1.20543	1.19247	1.21473	1.15121	1.20629			209.4	1.18093	1.18874	1.19338	1.24498	1.20629
209.6	1.20275	1.18342	1.16508	1.19311	1.21312			209.6	1.20148	1.19037	1.21312	1.15435	1.20285			209.6	1.18485	1.18994	1.19311	1.24945	1.20285
209.8	1.19913	1.18292	1.17132	1.1941	1.21753			209.8	1.20609	1.19393	1.21753	1.15233	1.20879			209.8	1.18454	1.18931	1.1941	1.24977	1.20879
210	1.20696	1.18712	1.16836	1.19421	1.21992			210	1.20505	1.19557	1.21992	1.15784	1.2065			210	1.18555	1.19209	1.19421	1.24992	1.2065
210.2	1.20616	1.18523	1.16778	1.19786	1.21759			210.2	1.20941	1.19258	1.21759	1.15711	1.20767			210.2	1.18262	1.18854	1.19786	1.25112	1.20767
210.4	1.2063	1.18706	1.17264	1.19514	1.22134			210.4	1.20413	1.19654	1.22134	1.15913	1.20568			210.4	1.19342	1.19325	1.19514	1.25444	1.20568
210.6	1.2064	1.18339	1.17408	1.20198	1.22035			210.6	1.20743	1.19607	1.22035	1.15688	1.20958			210.6	1.18789	1.19452	1.20198	1.2556	1.20958
210.8	1.21037	1.19477	1.17217	1.19813	1.22351			210.8	1.21168	1.19972	1.22351	1.15539	1.20764			210.8	1.19	1.19628	1.19813	1.25226	1.20764
211	1.20971	1.18999	1.1782	1.20032	1.22044			211	1.21372	1.19672	1.22044	1.15927	1.20942			211	1.18936	1.19711	1.20032	1.25452	1.20942
211.2	1.20824	1.18839	1.17213	1.19844	1.22314			211.2	1.21151	1.20165	1.22314	1.16165	1.20894			211.2	1.19265	1.19616	1.19844	1.25877	1.20894
211.4	1.21133	1.19245	1.17383	1.19585	1.22403			211.4	1.21057	1.20142	1.22403	1.16413	1.21392			211.4	1.19269	1.19909	1.19585	1.26102	1.21392
211.6	1.20744	1.19416	1.17553	1.20606	1.22994			211.6	1.21521	1.20591	1.22994	1.16386	1.21687			211.6	1.19587	1.19778	1.20606	1.25895	1.21687
211.8	1.21168	1.19398	1.17786	1.20749	1.22796			211.8	1.21406	1.20255	1.22796	1.16631	1.21644			211.8	1.19604	1.19838	1.20749	1.2635	1.21644
212	1.21399	1.19369	1.17576	1.20635	1.22697			212	1.21585	1.20703	1.22697	1.16375	1.21775			212	1.19512	1.1988	1.20635	1.26211	1.21775
212.2	1.21434	1.19708	1.17692	1.20204	1.22889			212.2	1.22023	1.20213	1.22889	1.16667	1.21714			212.2	1.19643	1.20639	1.20204	1.26112	1.21714
212.4	1.21818	1.19624	1.17977	1.20463	1.22965			212.4	1.2172	1.20617	1.22965	1.16173	1.22026			212.4	1.19969	1.20141	1.20463	1.26078	1.22026
212.6	1.2162	1.19579	1.18132	1.20465	1.23494			212.6	1.22057	1.20549	1.23494	1.16854	1.22111			212.6	1.19696	1.20376	1.20465	1.26151	1.22111
212.8	1.21603	1.20215	1.18077	1.20531	1.23691			212.8	1.21918	1.20654	1.23691	1.17005	1.21723			212.8	1.1976	1.20354	1.20531	1.26157	1.21723
213	1.21606	1.2001	1.18158	1.2078	1.23256			213	1.21993	1.2114	1.23256	1.16975	1.2199			213	1.19814	1.20491	1.2078	1.264	1.2199
213.2	1.21979	1.20223	1.17727	1.2103	1.2292			213.2	1.2235	1.20557	1.2292	1.17039	1.22246			213.2	1.20297	1.20762	1.2103	1.26508	1.22246
213.4	1.21826	1.20206	1.18495	1.20662	1.23077			213.4	1.21887	1.21068	1.23077	1.17123	1.22108			213.4	1.19996	1.20597	1.20662	1.26413	1.22108
213.6	1.2249	1.20277	1.18637	1.21407	1.2351			213.6	1.22565	1.21429	1.2351	1.17246	1.22505			213.6	1.2021	1.21052	1.21407	1.26514	1.22505
213.8	1.22233	1.20376	1.19073	1.21512	1.2337			213.8	1.22475	1.21277	1.2337	1.17505	1.21992			213.8	1.20267	1.211	1.21512	1.26752	1.21992
214	1.22103	1.20268	1.18653	1.2179	1.23514			214	1.22648	1.20904	1.23514	1.17217	1.22666			214	1.20225	1.20908	1.2179	1.27206	1.22666
214.2	1.22212	1.20728	1.18693	1.21469	1.237			214.2	1.22737	1.21231	1.237	1.17297	1.22651			214.2	1.20172	1.21233	1.21469	1.26864	1.22651
214.4	1.22462	1.20425	1.19073	1.21652	1.24019			214.4	1.2272	1.21518	1.24019	1.17535	1.22409			214.4	1.20856	1.21716	1.21652	1.26821	1.22409
214.6	1.2271	1.20686	1.19214	1.21859	1.24156			214.6	1.23078	1.21341	1.24156	1.17418	1.23059			214.6	1.20559	1.2157	1.21859	1.27129	1.23059
214.8	1.22423	1.20818	1.19111	1.21977	1.23855			214.8	1.23252	1.21866	1.23855	1.17795	1.22592			214.8	1.2069	1.2174	1.21977	1.27348	1.22592
215	1.2269	1.20637	1.19108	1.22112	1.24236			215	1.23215	1.22064	1.24236	1.17908	1.23021			215	1.21004	1.21768	1.22112	1.27398	1.23021
215.2	1.23344	1.21112	1.19262	1.21865	1.24024			215.2	1.22986	1.21914	1.24024	1.18108	1.23185			215.2	1.21114	1.22072	1.21865	1.2826	1.23185
215.4	1.23105	1.21365	1.19719	1.21947	1.2426			215.4	1.23645	1.22076	1.2426	1.17912	1.22887			215.4	1.20824	1.21753	1.21947	1.27315	1.22887
215.6	1.22766	1.20989	1.19131	1.21887	1.2444			215.6	1.23151	1.21836	1.2444	1.18167	1.23353			215.6	1.2128	1.21788	1.21887	1.27872	1.23353
215.8	1.23552	1.21198	1.19436	1.22316	1.24566			215.8	1.23698	1.22425	1.24566	1.18373	1.23398			215.8	1.21039	1.21839	1.22316	1.27824	1.23398
216	1.23067	1.21657	1.1964	1.227	1.24551			216	1.23093	1.22177	1.24551	1.1786	1.23562			216	1.21109	1.21636	1.227	1.27646	1.23562
216.2	1.2316	1.21639	1.19724	1.22832	1.24782			216.2	1.2335	1.22179	1.24782	1.18442	1.23609			216.2	1.2171	1.22705	1.22832	1.28316	1.23609
216.4	1.23675	1.2179	1.19951	1.22476	1.24614			216.4	1.23914	1.22168	1.24614	1.18361	1.23716			216.4	1.21821	1.22432	1.22476	1.28246	1.23716
216.6	1.2364	1.21881	1.20005	1.22465	1.24856			216.6	1.24002	1.22555	1.24856	1.1877	1.24055			216.6	1.21826	1.22411	1.22465	1.28302	1.24055
216.8	1.23503	1.21651	1.2009	1.22603	1.25219			216.8	1.23728	1.22747	1.25219	1.1878	1.23893			216.8	1.21459	1.22553	1.22603	1.28282	1.23893
217	1.23654	1.21869	1.19989	1.22782	1.24997			217	1.24064	1.2255	1.24997	1.18832	1.23869			217	1.21653	1.2249	1.22782	1.28	1.23869
217.2	1.23854	1.21882	1.20157	1.2291	1.25169			217.2	1.24136	1.22634	1.25169	1.19141	1.23944			217.2	1.22147	1.22505	1.2291	1.28814	1.23944
217.4	1.23915	1.22083	1.20171	1.22662	1.25187			217.4	1.24482	1.23149	1.25187	1.1877	1.24124			217.4	1.22243	1.22783	1.22662	1.28603	1.24124
217.6	1.23786	1.22209	1.20148	1.2281	1.25141			217.6	1.24019	1.22809	1.25141	1.18835	1.24225			217.6	1.2234	1.2303	1.2281	1.28813	1.24225
217.8	1.24103	1.22639	1.2063	1.22774	1.25682			217.8	1.24558	1.23224	1.25682	1.18961	1.24192			217.8	1.22314	1.2307	1.22774	1.29157	1.24192
218	1.23943	1.22163	1.20804	1.23287	1.25762			218	1.24705	1.23369	1.25762	1.18823	1.24616			218	1.22465	1.22662	1.23287	1.28968	1.24616
218.2	1.24308	1.22271	1.20955	1.22793	1.25338			218.2	1.24497	1.23285	1.25338	1.19072	1.2465			218.2	1.22599	1.23758	1.22793	1.2867	1.2465
218.4	1.24657	1.22708	1.2034	1.23536	1.25767			218.4	1.24505	1.2361	1.25767	1.19279	1.24454			218.4	1.22452	1.22883	1.23536	1.29228	1.24454
218.6	1.24953	1.22859	1.20611	1.23692	1.26049			218.6	1.24684	1.23695	1.26049	1.19634	1.24558			218.6	1.22339	1.23136	1.23692	1.29212	1.24558
218.8	1.24986	1.22559	1.20769	1.23621	1.26071			218.8	1.24979	1.23529	1.26071	1.20231	1.24995			218.8	1.22985	1.23472	1.23621	1.29085	1.24995
219	1.24867	1.22718	1.20747	1.23691	1.25956			219	1.25154	1.23584	1.25956	1.1941	1.24988			219	1.2302	1.23803	1.23691	1.29497	1.24988
219.2	1.24534	1.23142	1.20808	1.23635	1.26004			219.2	1.24517	1.23911	1.26004	1.19847	1.24859			219.2	1.23018	1.23571	1.23635	1.29518	1.24859
219.4	1.24857	1.23017	1.20692	1.23641	1.25867			219.4	1.25085	1.24304	1.25867	1.19512	1.2519			219.4	1.23424	1.23823	1.23641	1.2996	1.2519
219.6	1.24844	1.23029	1.21195	1.23769	1.26394			219.6	1.24835	1.23571	1.26394	1.20362	1.25504			219.6	1.23138	1.23734	1.23769	1.29666	1.25504
219.8	1.24875	1.23198	1.21125	1.23725	1.26454			219.8	1.25012	1.24121	1.26454	1.19918	1.25326			219.8	1.22932	1.24077	1.23725	1.29914	1.25326
220	1.25344	1.23266	1.21032	1.24037	1.26378			220	1.25023	1.24182	1.26378	1.20229	1.25601			220	1.23235	1.23841	1.24037	1.2965	1.25601
220.2	1.25015	1.2389	1.2181	1.24092	1.26687			220.2	1.25035	1.24017	1.26687	1.20564	1.2554			220.2	1.23722	1.23981	1.24092	1.29687	1.2554
220.4	1.25164	1.23455	1.21846	1.24131	1.26861			220.4	1.25703	1.24321	1.26861	1.20241	1.2542			220.4	1.23346	1.23843	1.24131	1.3019	1.2542
220.6	1.25306	1.23596	1.21941	1.24173	1.26639			220.6	1.258	1.24164	1.26639	1.20617	1.25295			220.6	1.23632	1.24562	1.24173	1.30219	1.25295
220.8	1.25494	1.23371	1.21949	1.24026	1.26957			220.8	1.2574	1.24832	1.26957	1.20309	1.25756			220.8	1.23421	1.24343	1.24026	1.30013	1.25756
221	1.25465	1.23459	1.21931	1.24425	1.2722			221	1.25821	1.24382	1.2722	1.20346	1.25908			221	1.23593	1.24487	1.24425	1.30296	1.25908
221.2	1.25186	1.2358	1.2194	1.2481	1.27402			221.2	1.26076	1.24518	1.27402	1.20431	1.25905			221.2	1.23823	1.24735	1.2481	1.30398	1.25905
221.4	1.25546	1.23775	1.21727	1.24889	1.27107			221.4	1.25977	1.25068	1.27107	1.20639	1.26194			221.4	1.23539	1.24653	1.24889	1.30454	1.26194
221.6	1.25947	1.23821	1.22334	1.24271	1.27105			221.6	1.26046	1.253	1.27105	1.20895	1.26246			221.6	1.24164	1.24629	1.24271	1.30737	1.26246
221.8	1.26119	1.24148	1.22124	1.25085	1.273			221.8	1.26417	1.24697	1.273	1.21212	1.25839			221.8	1.24532	1.24825	1.25085	1.3045	1.25839
222	1.26005	1.24098	1.22099	1.24869	1.27303			222	1.26567	1.25194	1.27303	1.20893	1.26312			222	1.24324	1.25115	1.24869	1.30715	1.26312
222.2	1.25789	1.24241	1.22616	1.24785	1.27294			222.2	1.26742	1.25334	1.27294	1.2164	1.26312			222.2	1.2423	1.24821	1.24785	1.31288	1.26312
222.4	1.26121	1.24676	1.22374	1.25209	1.2752			222.4	1.26416	1.25002	1.2752	1.21243	1.26648			222.4	1.24137	1.24856	1.25209	1.3109	1.26648
222.6	1.26417	1.2446	1.22433	1.25326	1.27668			222.6	1.26258	1.25474	1.27668	1.21303	1.26577			222.6	1.24463	1.25256	1.25326	1.31253	1.26577
222.8	1.26171	1.24499	1.22563	1.25354	1.27665			222.8	1.26507	1.25518	1.27665	1.21817	1.26365			222.8	1.24396	1.25261	1.25354	1.31081	1.26365
223	1.26219	1.2453	1.22734	1.25533	1.27961			223	1.27057	1.25411	1.27961	1.21288	1.26831			223	1.24811	1.24912	1.25533	1.31819	1.26831
223.2	1.26715	1.2463	1.23144	1.25408	1.28065			223.2	1.26986	1.25399	1.28065	1.21819	1.27081			223.2	1.2475	1.25598	1.25408	1.31176	1.27081
223.4	1.26871	1.24833	1.22824	1.25991	1.27895			223.4	1.27186	1.25669	1.27895	1.21538	1.26856			223.4	1.24673	1.25565	1.25991	1.31414	1.26856
223.6	1.26744	1.24735	1.22661	1.25612	1.282			223.6	1.27204	1.25694	1.282	1.21676	1.27057			223.6	1.2478	1.25793	1.25612	1.31344	1.27057
223.8	1.26709	1.24966	1.23107	1.25566	1.28392			223.8	1.27185	1.25462	1.28392	1.21836	1.27341			223.8	1.2469	1.25984	1.25566	1.31459	1.27341
224	1.26758	1.25013	1.23076	1.25745	1.28393			224	1.27368	1.26025	1.28393	1.22001	1.27307			224	1.25188	1.25966	1.25745	1.31339	1.27307
224.2	1.2679	1.24829	1.2362	1.26249	1.28603			224.2	1.27634	1.26467	1.28603	1.22325	1.27344			224.2	1.25029	1.25516	1.26249	1.31884	1.27344
224.4	1.27134	1.25191	1.23122	1.25715	1.28761			224.4	1.27462	1.26553	1.28761	1.22437	1.27448			224.4	1.25392	1.25859	1.25715	1.3214	1.27448
224.6	1.27298	1.25467	1.23722	1.25888	1.28883			224.6	1.28013	1.26242	1.28883	1.22269	1.27582			224.6	1.25523	1.26267	1.25888	1.32197	1.27582
224.8	1.27309	1.25405	1.23583	1.25694	1.29024			224.8	1.27459	1.26314	1.29024	1.21819	1.28005			224.8	1.25677	1.26281	1.25694	1.31891	1.28005
225	1.27364	1.25794	1.23529	1.26171	1.28737			225	1.27638	1.26604	1.28737	1.22444	1.27397			225	1.25483	1.26182	1.26171	1.32067	1.27397
225.2	1.27669	1.2542	1.23457	1.26235	1.28978			225.2	1.27641	1.26952	1.28978	1.22823	1.27907			225.2	1.2587	1.26011	1.26235	1.32437	1.27907
225.4	1.27881	1.2542	1.23488	1.26472	1.2897			225.4	1.28041	1.26416	1.2897	1.22534	1.27778			225.4	1.25574	1.26426	1.26472	1.32137	1.27778
225.6	1.27743	1.25772	1.23952	1.26371	1.29327			225.6	1.28075	1.26681	1.29327	1.22698	1.2796			225.6	1.25839	1.26477	1.26371	1.32396	1.2796
225.8	1.27971	1.25934	1.23611	1.26839	1.29086			225.8	1.28128	1.27057	1.29086	1.22919	1.28391			225.8	1.2609	1.26727	1.26839	1.32635	1.28391
226	1.27779	1.26125	1.24358	1.26804	1.29407			226	1.28196	1.26934	1.29407	1.23273	1.27913			226	1.2614	1.26436	1.26804	1.32485	1.27913
226.2	1.27999	1.25824	1.24374	1.26864	1.29286			226.2	1.28273	1.26841	1.29286	1.23329	1.28045			226.2	1.26342	1.26752	1.26864	1.32729	1.28045
226.4	1.28131	1.26341	1.24286	1.26715	1.2986			226.4	1.28501	1.27413	1.2986	1.22773	1.2831			226.4	1.2601	1.26966	1.26715	1.32727	1.2831
226.6	1.28071	1.26445	1.23815	1.27018	1.29723			226.6	1.2848	1.27048	1.29723	1.23121	1.28475			226.6	1.26078	1.2733	1.27018	1.32688	1.28475
226.8	1.28354	1.26192	1.24903	1.27398	1.29513			226.8	1.2837	1.27214	1.29513	1.23328	1.28659			226.8	1.26538	1.27603	1.27398	1.33014	1.28659
227	1.28255	1.26121	1.24556	1.2722	1.2993			227	1.28944	1.27422	1.2993	1.23702	1.28614			227	1.26485	1.27455	1.2722	1.33179	1.28614
227.2	1.28007	1.26782	1.24228	1.27291	1.30044			227.2	1.28404	1.2734	1.30044	1.23657	1.28936			227.2	1.26489	1.27244	1.27291	1.33171	1.28936
227.4	1.28439	1.2649	1.24555	1.27364	1.30282			227.4	1.28758	1.27567	1.30282	1.23326	1.28538			227.4	1.26397	1.27552	1.27364	1.32999	1.28538
227.6	1.28424	1.26661	1.24643	1.27404	1.30247			227.6	1.28909	1.27876	1.30247	1.23795	1.28866			227.6	1.27156	1.27293	1.27404	1.3332	1.28866
227.8	1.28749	1.26877	1.24729	1.27781	1.30134			227.8	1.29249	1.27965	1.30134	1.23866	1.29192			227.8	1.26922	1.27563	1.27781	1.33254	1.29192
228	1.28736	1.26907	1.24739	1.27744	1.30116			228	1.29079	1.27979	1.30116	1.23899	1.28922			228	1.26917	1.27682	1.27744	1.33497	1.28922
228.2	1.29083	1.27093	1.25256	1.27727	1.30351			228.2	1.2882	1.28052	1.30351	1.23993	1.28857			228.2	1.27252	1.27857	1.27727	1.33283	1.28857
228.4	1.29093	1.2681	1.2519	1.27988	1.30908			228.4	1.29494	1.28113	1.30908	1.23625	1.29356			228.4	1.27158	1.27777	1.27988	1.33944	1.29356
228.6	1.29044	1.27162	1.25409	1.28095	1.30805			228.6	1.29478	1.27973	1.30805	1.24122	1.29505			228.6	1.27243	1.28205	1.28095	1.33883	1.29505
228.8	1.28781	1.27106	1.2541	1.28201	1.30941			228.8	1.2957	1.28082	1.30941	1.24441	1.29381			228.8	1.27044	1.27932	1.28201	1.33797	1.29381
229	1.291	1.27275	1.2547	1.28015	1.30405			229	1.29568	1.28436	1.30405	1.24145	1.29638			229	1.27278	1.28622	1.28015	1.34368	1.29638
229.2	1.29154	1.27612	1.25446	1.27974	1.30752			229.2	1.29746	1.28201	1.30752	1.24286	1.2953			229.2	1.27388	1.28647	1.27974	1.33898	1.2953
229.4	1.29492	1.27694	1.25266	1.2791	1.30717			229.4	1.29865	1.28722	1.30717	1.24372	1.29794			229.4	1.27342	1.28169	1.2791	1.33926	1.29794
229.6	1.29318	1.27547	1.258	1.28358	1.3117			229.6	1.3026	1.28825	1.3117	1.24333	1.29724			229.6	1.27577	1.28549	1.28358	1.3408	1.29724
229.8	1.29513	1.27454	1.25909	1.28633	1.30872			229.8	1.29634	1.28638	1.30872	1.24367	1.30023			229.8	1.27559	1.28649	1.28633	1.3427	1.30023
230	1.29652	1.27242	1.25559	1.28604	1.31097			230	1.30425	1.2851	1.31097	1.24456	1.3015			230	1.2762	1.28897	1.28604	1.34607	1.3015
230.2	1.29522	1.28371	1.2553	1.28736	1.31488			230.2	1.30428	1.28748	1.31488	1.24691	1.29747			230.2	1.27974	1.28692	1.28736	1.34594	1.29747
230.4	1.29744	1.28152	1.26384	1.28533	1.31679			230.4	1.30284	1.28504	1.31679	1.24937	1.30016			230.4	1.27753	1.28946	1.28533	1.34711	1.30016
230.6	1.29916	1.27479	1.26014	1.28837	1.31596			230.6	1.30518	1.28827	1.31596	1.25319	1.30242			230.6	1.27946	1.28921	1.28837	1.34629	1.30242
230.8	1.29573	1.28103	1.26045	1.289	1.31431			230.8	1.305	1.29042	1.31431	1.25021	1.30255			230.8	1.28296	1.28878	1.289	1.34804	1.30255
231	1.30062	1.28049	1.26104	1.29097	1.3164			231	1.30672	1.29445	1.3164	1.25123	1.30355			231	1.28165	1.29016	1.29097	1.34852	1.30355
231.2	1.30366	1.28348	1.26015	1.29165	1.31662			231.2	1.3062	1.29367	1.31662	1.25019	1.30686			231.2	1.28387	1.28933	1.29165	1.34715	1.30686
231.4	1.29967	1.27894	1.26288	1.29439	1.31529			231.4	1.30717	1.29533	1.31529	1.25697	1.30584			231.4	1.28549	1.2893	1.29439	1.35176	1.30584
231.6	1.30492	1.2837	1.26669	1.29518	1.31789			231.6	1.30854	1.29293	1.31789	1.25359	1.31038			231.6	1.28965	1.29186	1.29518	1.34989	1.31038
231.8	1.30412	1.28625	1.2682	1.2963	1.31862			231.8	1.31163	1.29729	1.31862	1.25666	1.30551			231.8	1.28368	1.29422	1.2963	1.34979	1.30551
232	1.3039	1.28404	1.27141	1.29307	1.32303			232	1.31296	1.29747	1.32303	1.25651	1.3151			232	1.29075	1.29191	1.29307	1.35161	1.3151
232.2	1.3049	1.2894	1.26459	1.29501	1.32235			232.2	1.3124	1.29796	1.32235	1.2551	1.3116			232.2	1.28793	1.29404	1.29501	1.35357	1.3116
232.4	1.30719	1.28772	1.27268	1.29701	1.32097			232.4	1.31205	1.299	1.32097	1.25711	1.30731			232.4	1.28757	1.2951	1.29701	1.35444	1.30731
232.6	1.30402	1.28926	1.26861	1.29564	1.32232			232.6	1.31706	1.2991	1.32232	1.26182	1.31388			232.6	1.28989	1.29363	1.29564	1.35585	1.31388
232.8	1.30826	1.2896	1.27066	1.29564	1.32413			232.8	1.31533	1.29636	1.32413	1.26011	1.31227			232.8	1.29051	1.29996	1.29564	1.35797	1.31227
233	1.3073	1.28868	1.26506	1.29567	1.32445			233	1.3166	1.29967	1.32445	1.26288	1.31248			233	1.29126	1.30104	1.29567	1.36156	1.31248
233.2	1.31073	1.29693	1.27001	1.29627	1.32658			233.2	1.31746	1.30421	1.32658	1.26123	1.31567			233.2	1.29142	1.29795	1.29627	1.35214	1.31567
233.4	1.30818	1.29007	1.26958	1.29986	1.32652			233.4	1.31736	1.30168	1.32652	1.26426	1.31759			233.4	1.29409	1.30117	1.29986	1.36005	1.31759
233.6	1.30981	1.29187	1.26748	1.29862	1.33122			233.6	1.31846	1.30791	1.33122	1.26447	1.31715			233.6	1.29316	1.3009	1.29862	1.35845	1.31715
233.8	1.31161	1.29373	1.27631	1.29928	1.32941			233.8	1.31467	1.30551	1.32941	1.26943	1.31647			233.8	1.29295	1.30715	1.29928	1.36426	1.31647
234	1.31389	1.2951	1.27569	1.29997	1.32884			234	1.31844	1.30875	1.32884	1.2613	1.31871			234	1.29549	1.30445	1.29997	1.36128	1.31871
234.2	1.31608	1.29491	1.27584	1.29948	1.32906			234.2	1.31707	1.30794	1.32906	1.2637	1.31947			234.2	1.29827	1.30547	1.29948	1.36394	1.31947
234.4	1.31685	1.29444	1.27481	1.30622	1.33306			234.4	1.3177	1.30688	1.33306	1.26659	1.31553			234.4	1.30139	1.30448	1.30622	1.36518	1.31553
234.6	1.31771	1.29596	1.2792	1.30544	1.33102			234.6	1.32236	1.30914	1.33102	1.26288	1.32218			234.6	1.30059	1.3107	1.30544	1.36574	1.32218
234.8	1.31932	1.2959	1.2777	1.30375	1.33491			234.8	1.32475	1.30829	1.33491	1.26681	1.32292			234.8	1.29805	1.30676	1.30375	1.37111	1.32292
235	1.31822	1.30045	1.27868	1.30819	1.33305			235	1.32486	1.31326	1.33305	1.2692	1.32153			235	1.29896	1.31042	1.30819	1.36616	1.32153
235.2	1.31774	1.29809	1.27795	1.30573	1.33606			235.2	1.32408	1.31476	1.33606	1.27097	1.31923			235.2	1.29914	1.31243	1.30573	1.36859	1.31923
235.4	1.32009	1.29751	1.28059	1.30797	1.33893			235.4	1.32576	1.31156	1.33893	1.26834	1.32434			235.4	1.29792	1.31015	1.30797	1.37086	1.32434
235.6	1.31998	1.30199	1.28249	1.30631	1.33597			235.6	1.32841	1.31295	1.33597	1.27371	1.32698			235.6	1.30336	1.30621	1.30631	1.36995	1.32698
235.8	1.32208	1.30358	1.28106	1.30695	1.33968			235.8	1.3267	1.31382	1.33968	1.27305	1.32587			235.8	1.30181	1.3132	1.30695	1.37357	1.32587
236	1.32163	1.30053	1.28445	1.31134	1.34196			236	1.3286	1.31194	1.34196	1.27293	1.32583			236	1.30717	1.3116	1.31134	1.36817	1.32583
236.2	1.31874	1.30541	1.2855	1.31347	1.34402			236.2	1.32883	1.31147	1.34402	1.27555	1.33371			236.2	1.30315	1.31365	1.31347	1.37536	1.33371
236.4	1.32048	1.30591	1.28186	1.31116	1.3429			236.4	1.33132	1.31752	1.3429	1.27018	1.33151			236.4	1.30979	1.31629	1.31116	1.37009	1.33151
236.6	1.32551	1.30699	1.28645	1.31137	1.33908			236.6	1.32823	1.3159	1.33908	1.27959	1.33212			236.6	1.30868	1.3169	1.31137	1.37049	1.33212
236.8	1.32521	1.30328	1.28829	1.31787	1.34029			236.8	1.32684	1.31877	1.34029	1.27149	1.32871			236.8	1.30802	1.31609	1.31787	1.3727	1.32871
237	1.32815	1.30771	1.28742	1.31744	1.34255			237	1.33093	1.31991	1.34255	1.28185	1.33466			237	1.30707	1.31464	1.31744	1.37662	1.33466
237.2	1.3326	1.3108	1.2887	1.31484	1.34801			237.2	1.33779	1.31909	1.34801	1.27727	1.33281			237.2	1.30737	1.3187	1.31484	1.37803	1.33281
237.4	1.32803	1.30732	1.29119	1.31663	1.34452			237.4	1.33493	1.32145	1.34452	1.28123	1.33714			237.4	1.3115	1.3187	1.31663	1.38082	1.33714
237.6	1.32692	1.31041	1.28526	1.31756	1.34858			237.6	1.33195	1.32284	1.34858	1.27881	1.33744			237.6	1.31012	1.32354	1.31756	1.38042	1.33744
237.8	1.33011	1.31115	1.29137	1.32147	1.3462			237.8	1.33543	1.32164	1.3462	1.27938	1.33451			237.8	1.3129	1.32077	1.32147	1.37708	1.33451
238	1.32717	1.31316	1.29328	1.32076	1.34955			238	1.33525	1.32492	1.34955	1.28142	1.33579			238	1.31637	1.32209	1.32076	1.38147	1.33579
238.2	1.32739	1.31045	1.29385	1.31894	1.34551			238.2	1.34013	1.32421	1.34551	1.28063	1.33426			238.2	1.31466	1.32424	1.31894	1.37965	1.33426
238.4	1.33048	1.31092	1.29378	1.31998	1.35352			238.4	1.33906	1.3225	1.35352	1.2871	1.33454			238.4	1.31127	1.32497	1.31998	1.38403	1.33454
238.6	1.33321	1.31473	1.29274	1.32151	1.34875			238.6	1.33591	1.32302	1.34875	1.28322	1.34113			238.6	1.31792	1.32005	1.32151	1.38596	1.34113
238.8	1.33622	1.31832	1.29176	1.32582	1.35087			238.8	1.34234	1.32442	1.35087	1.28455	1.34156			238.8	1.3187	1.32209	1.32582	1.38237	1.34156
239	1.33556	1.31441	1.29559	1.3215	1.35492			239	1.34241	1.32522	1.35492	1.28578	1.3406			239	1.31966	1.32614	1.3215	1.38428	1.3406
239.2	1.33677	1.31992	1.29567	1.32233	1.35141			239.2	1.34303	1.32994	1.35141	1.28702	1.34375			239.2	1.3177	1.33009	1.32233	1.38394	1.34375
239.4	1.34049	1.31709	1.29691	1.32269	1.35352			239.4	1.34311	1.32526	1.35352	1.28672	1.34155			239.4	1.31991	1.32783	1.32269	1.38745	1.34155
239.6	1.33466	1.31779	1.2959	1.32501	1.35355			239.6	1.34287	1.33069	1.35355	1.29261	1.34853			239.6	1.31997	1.3297	1.32501	1.38577	1.34853
239.8	1.33939	1.32012	1.30011	1.32726	1.3575			239.8	1.34577	1.32904	1.3575	1.28971	1.33797			239.8	1.32115	1.32898	1.32726	1.38837	1.33797
240	1.34241	1.32173	1.30117	1.32831	1.3596			240	1.34858	1.33431	1.3596	1.29162	1.34188			240	1.32212	1.32853	1.32831	1.39005	1.34188
240.2	1.33792	1.32244	1.29991	1.33023	1.35591			240.2	1.34427	1.33254	1.35591	1.29229	1.34456			240.2	1.32364	1.33113	1.33023	1.38854	1.34456
240.4	1.34184	1.32532	1.30277	1.33532	1.35733			240.4	1.34781	1.33474	1.35733	1.29227	1.34691			240.4	1.32517	1.33467	1.33532	1.38955	1.34691
240.6	1.34548	1.32457	1.30117	1.32869	1.35371			240.6	1.34726	1.33277	1.35371	1.2915	1.34721			240.6	1.32461	1.33369	1.32869	1.38855	1.34721
240.8	1.34169	1.32222	1.30092	1.33078	1.36081			240.8	1.35028	1.33792	1.36081	1.29467	1.34916			240.8	1.32513	1.33635	1.33078	1.39386	1.34916
241	1.34023	1.32721	1.3052	1.32898	1.36129			241	1.34884	1.33767	1.36129	1.2954	1.34777			241	1.32844	1.33371	1.32898	1.39359	1.34777
241.2	1.3453	1.3258	1.30442	1.33705	1.36304			241.2	1.3502	1.33616	1.36304	1.29803	1.34387			241.2	1.3269	1.32919	1.33705	1.39195	1.34387
241.4	1.34204	1.32866	1.30598	1.33146	1.36118			241.4	1.35339	1.33784	1.36118	1.29173	1.34947			241.4	1.32813	1.3362	1.33146	1.39473	1.34947
241.6	1.34515	1.3286	1.30486	1.33391	1.36203			241.6	1.35181	1.33497	1.36203	1.29448	1.35176			241.6	1.33043	1.33472	1.33391	1.39527	1.35176
241.8	1.34651	1.32755	1.30614	1.33425	1.36177			241.8	1.35611	1.34215	1.36177	1.29781	1.3536			241.8	1.33153	1.33681	1.33425	1.39679	1.3536
242	1.34847	1.32719	1.30641	1.33876	1.364			242	1.35779	1.34252	1.364	1.29632	1.35142			242	1.33078	1.33814	1.33876	1.39466	1.35142
242.2	1.34732	1.32774	1.30498	1.33718	1.36898			242.2	1.35589	1.34444	1.36898	1.30103	1.35288			242.2	1.33377	1.34325	1.33718	1.39935	1.35288
242.4	1.3528	1.3313	1.31006	1.33676	1.36473			242.4	1.35656	1.34191	1.36473	1.30096	1.35345			242.4	1.33368	1.34272	1.33676	1.39806	1.35345
242.6	1.34938	1.33332	1.30736	1.34202	1.36919			242.6	1.35158	1.34479	1.36919	1.29974	1.3572			242.6	1.33587	1.34348	1.34202	1.40272	1.3572
242.8	1.3508	1.33161	1.3093	1.34045	1.37106			242.8	1.35832	1.3433	1.37106	1.30345	1.35706			242.8	1.33532	1.34336	1.34045	1.40473	1.35706
243	1.35373	1.33136	1.31004	1.33992	1.36968			243	1.36185	1.34404	1.36968	1.30313	1.35834			243	1.33702	1.34617	1.33992	1.40287	1.35834
243.2	1.34888	1.33332	1.31005	1.33926	1.37042			243.2	1.36085	1.34668	1.37042	1.29969	1.36037			243.2	1.33678	1.34456	1.33926	1.40255	1.36037
243.4	1.35854	1.33544	1.31092	1.34171	1.36858			243.4	1.35983	1.35102	1.36858	1.30314	1.3598			243.4	1.33827	1.34761	1.34171	1.40596	1.3598
243.6	1.35265	1.33652	1.31005	1.34614	1.37193			243.6	1.36047	1.34807	1.37193	1.30211	1.35552			243.6	1.33997	1.34517	1.34614	1.40533	1.35552
243.8	1.35878	1.33547	1.314	1.34543	1.37435			243.8	1.36016	1.348	1.37435	1.30617	1.35838			243.8	1.34344	1.34886	1.34543	1.40785	1.35838
244	1.36006	1.33798	1.31591	1.34566	1.37346			244	1.36654	1.34765	1.37346	1.30891	1.3613			244	1.34238	1.34592	1.34566	1.40692	1.3613
244.2	1.35918	1.33973	1.31554	1.34439	1.37642			244.2	1.36381	1.35118	1.37642	1.30693	1.36379			244.2	1.34024	1.34621	1.34439	1.40511	1.36379
244.4	1.35772	1.33962	1.31812	1.34944	1.3753			244.4	1.36173	1.35443	1.3753	1.30951	1.36562			244.4	1.33987	1.34899	1.34944	1.40875	1.36562
244.6	1.36122	1.33733	1.31572	1.34791	1.37638			244.6	1.36601	1.34816	1.37638	1.30963	1.36229			244.6	1.33947	1.3498	1.34791	1.40897	1.36229
244.8	1.36015	1.33876	1.3201	1.34531	1.38015			244.8	1.36847	1.35418	1.38015	1.31039	1.36662			244.8	1.34092	1.3524	1.34531	1.40917	1.36662
245	1.35937	1.34044	1.32475	1.34653	1.3769			245	1.36784	1.35514	1.3769	1.30688	1.36545			245	1.34225	1.35352	1.34653	1.41123	1.36545
245.2	1.36211	1.34171	1.32061	1.35072	1.38293			245.2	1.3678	1.35499	1.38293	1.3106	1.36554			245.2	1.34875	1.3537	1.35072	1.40905	1.36554
245.4	1.36341	1.34224	1.31912	1.35087	1.37803			245.4	1.36821	1.35717	1.37803	1.31256	1.36956			245.4	1.34319	1.35508	1.35087	1.41091	1.36956
245.6	1.36266	1.34421	1.32421	1.35015	1.38236			245.6	1.37237	1.3564	1.38236	1.31278	1.36922			245.6	1.34827	1.35672	1.35015	1.41235	1.36922
245.8	1.36274	1.34341	1.32164	1.35096	1.38083			245.8	1.36853	1.35717	1.38083	1.31331	1.36916			245.8	1.34798	1.35718	1.35096	1.41297	1.36916
246	1.36636	1.34466	1.32471	1.35498	1.38521			246	1.3694	1.36015	1.38521	1.31411	1.36818			246	1.34678	1.35501	1.35498	1.41461	1.36818
246.2	1.36835	1.34448	1.32485	1.35301	1.3856			246.2	1.37444	1.35959	1.3856	1.31764	1.37484			246.2	1.34848	1.35572	1.35301	1.41694	1.37484
246.4	1.3703	1.34435	1.32717	1.35748	1.38634			246.4	1.37285	1.36285	1.38634	1.31976	1.37012			246.4	1.34674	1.35988	1.35748	1.41345	1.37012
246.6	1.36453	1.34912	1.32376	1.35457	1.38328			246.6	1.37428	1.35876	1.38328	1.31863	1.37243			246.6	1.3492	1.35932	1.35457	1.41996	1.37243
246.8	1.3713	1.35155	1.32676	1.35623	1.38722			246.8	1.3732	1.36078	1.38722	1.31492	1.37337			246.8	1.35154	1.35798	1.35623	1.41864	1.37337
247	1.37158	1.34565	1.32894	1.35492	1.38725			247	1.37559	1.35985	1.38725	1.31721	1.37448			247	1.34972	1.36341	1.35492	1.41647	1.37448
247.2	1.37127	1.34679	1.33115	1.35531	1.38756			247.2	1.37244	1.36199	1.38756	1.32006	1.37242			247.2	1.35416	1.36088	1.35531	1.41705	1.37242
247.4	1.37071	1.34963	1.32941	1.35679	1.38766			247.4	1.37684	1.36652	1.38766	1.32147	1.38088			247.4	1.35337	1.35855	1.35679	1.42095	1.38088
247.6	1.37064	1.35411	1.33454	1.35612	1.38958			247.6	1.38027	1.3633	1.38958	1.3224	1.37572			247.6	1.35703	1.36625	1.35612	1.42162	1.37572
247.8	1.37054	1.35211	1.33091	1.362	1.38918			247.8	1.37541	1.36141	1.38918	1.32215	1.37891			247.8	1.3519	1.36459	1.362	1.42318	1.37891
248	1.37288	1.35584	1.3309	1.3616	1.38992			248	1.38166	1.36792	1.38992	1.31989	1.37541			248	1.3592	1.36524	1.3616	1.42265	1.37541
248.2	1.37557	1.35101	1.33252	1.3636	1.39433			248.2	1.3823	1.36859	1.39433	1.32719	1.37901			248.2	1.35671	1.36957	1.3636	1.42243	1.37901
248.4	1.37437	1.35505	1.33442	1.36194	1.39522			248.4	1.3783	1.36618	1.39522	1.32552	1.38244			248.4	1.35884	1.36676	1.36194	1.42417	1.38244
248.6	1.37717	1.35615	1.33293	1.36519	1.39008			248.6	1.38187	1.37027	1.39008	1.32419	1.3875			248.6	1.35687	1.36906	1.36519	1.42813	1.3875
248.8	1.38012	1.35573	1.33529	1.36514	1.39669			248.8	1.38518	1.36869	1.39669	1.33004	1.38303			248.8	1.36038	1.37113	1.36514	1.42996	1.38303
249	1.37119	1.35731	1.33734	1.36192	1.39626			249	1.37936	1.36841	1.39626	1.32633	1.38434			249	1.3601	1.37408	1.36192	1.42948	1.38434
249.2	1.3786	1.3607	1.33678	1.36572	1.39773			249.2	1.38597	1.37062	1.39773	1.33314	1.38431			249.2	1.36251	1.37222	1.36572	1.42589	1.38431
249.4	1.37828	1.35773	1.3395	1.36551	1.39762			249.4	1.38777	1.37137	1.39762	1.33199	1.38309			249.4	1.36248	1.37138	1.36551	1.42729	1.38309
249.6	1.38364	1.3583	1.33869	1.36478	1.39886			249.6	1.38494	1.37001	1.39886	1.32947	1.38641			249.6	1.36354	1.37481	1.36478	1.42908	1.38641
249.8	1.38288	1.36313	1.34424	1.37134	1.39948			249.8	1.39102	1.37252	1.39948	1.33254	1.38644			249.8	1.36101	1.37423	1.37134	1.43415	1.38644
250	1.38177	1.36119	1.34033	1.3692	1.39966			250	1.38982	1.37459	1.39966	1.33323	1.38747			250	1.36391	1.37248	1.3692	1.43324	1.38747
250.2	1.37961	1.36247	1.3367	1.37121	1.40248			250.2	1.38898	1.37732	1.40248	1.33344	1.38678			250.2	1.36254	1.37601	1.37121	1.43092	1.38678
250.4	1.38249	1.36103	1.33818	1.36869	1.39962			250.4	1.38772	1.37528	1.39962	1.33405	1.38746			250.4	1.36892	1.3752	1.36869	1.43143	1.38746
250.6	1.38856	1.36267	1.34432	1.37066	1.39846			250.6	1.39481	1.38223	1.39846	1.33567	1.39113			250.6	1.36771	1.37597	1.37066	1.43563	1.39113
250.8	1.37908	1.36486	1.34194	1.37088	1.40282			250.8	1.39073	1.37578	1.40282	1.3366	1.39321			250.8	1.36897	1.37623	1.37088	1.43631	1.39321
251	1.38954	1.3675	1.34297	1.37509	1.4051			251	1.39178	1.37509	1.4051	1.33843	1.39114			251	1.36578	1.37637	1.37509	1.43955	1.39114
251.2	1.39085	1.36073	1.34492	1.37186	1.40364			251.2	1.39661	1.37624	1.40364	1.33846	1.39379			251.2	1.36941	1.38071	1.37186	1.43661	1.39379
251.4	1.38967	1.36306	1.34796	1.37297	1.40535			251.4	1.3982	1.38029	1.40535	1.33809	1.39475			251.4	1.37075	1.38258	1.37297	1.43986	1.39475
251.6	1.38752	1.36885	1.34845	1.37369	1.40702			251.6	1.39324	1.38427	1.40702	1.33516	1.3955			251.6	1.37232	1.3843	1.37369	1.43652	1.3955
251.8	1.38921	1.36889	1.3439	1.37889	1.4085			251.8	1.4012	1.38305	1.4085	1.33749	1.3968			251.8	1.36882	1.38438	1.37889	1.44373	1.3968
252	1.38919	1.37077	1.34701	1.37751	1.40677			252	1.39582	1.38186	1.40677	1.3404	1.39445			252	1.37372	1.3829	1.37751	1.44118	1.39445
252.2	1.38818	1.37326	1.34759	1.37623	1.4091			252.2	1.3955	1.38173	1.4091	1.34174	1.39993			252.2	1.37347	1.38506	1.37623	1.44009	1.39993
252.4	1.3897	1.37082	1.344	1.3781	1.41023			252.4	1.40249	1.38605	1.41023	1.34343	1.39865			252.4	1.37652	1.38487	1.3781	1.43925	1.39865
252.6	1.38943	1.36982	1.35008	1.38016	1.41114			252.6	1.39959	1.38563	1.41114	1.34523	1.39588			252.6	1.37269	1.38523	1.38016	1.44489	1.39588
252.8	1.39222	1.37224	1.35229	1.3814	1.41159			252.8	1.39987	1.38488	1.41159	1.34444	1.39896			252.8	1.37862	1.38407	1.3814	1.44546	1.39896
253	1.39352	1.37569	1.35283	1.38249	1.4093			253	1.39911	1.38735	1.4093	1.34223	1.39921			253	1.37661	1.38644	1.38249	1.44212	1.39921
253.2	1.39511	1.37645	1.35367	1.38211	1.4162			253.2	1.404	1.38808	1.4162	1.34277	1.39675			253.2	1.3777	1.39217	1.38211	1.44152	1.39675
253.4	1.39956	1.37541	1.3553	1.38281	1.41323			253.4	1.40488	1.38792	1.41323	1.34874	1.40369			253.4	1.38155	1.38707	1.38281	1.45117	1.40369
253.6	1.39342	1.37522	1.35123	1.38531	1.41935			253.6	1.40406	1.39423	1.41935	1.34751	1.40007			253.6	1.38186	1.38768	1.38531	1.4458	1.40007
253.8	1.39659	1.37655	1.35452	1.38088	1.41669			253.8	1.40432	1.38982	1.41669	1.34893	1.4004			253.8	1.38225	1.39236	1.38088	1.44638	1.4004
254	1.39751	1.37958	1.35604	1.38396	1.4157			254	1.40487	1.39414	1.4157	1.34837	1.40601			254	1.38295	1.38829	1.38396	1.44592	1.40601
254.2	1.40251	1.37479	1.35861	1.3902	1.41404			254.2	1.40582	1.39314	1.41404	1.34927	1.40767			254.2	1.38307	1.39172	1.3902	1.44695	1.40767
254.4	1.39712	1.37717	1.35818	1.38606	1.41922			254.4	1.40787	1.39151	1.41922	1.35381	1.40552			254.4	1.38222	1.39203	1.38606	1.4492	1.40552
254.6	1.40251	1.38344	1.35712	1.38778	1.41892			254.6	1.41107	1.39699	1.41892	1.35035	1.40427			254.6	1.38241	1.39526	1.38778	1.451	1.40427
254.8	1.4033	1.38309	1.35528	1.38664	1.41705			254.8	1.4104	1.39353	1.41705	1.35455	1.40568			254.8	1.38637	1.39291	1.38664	1.45132	1.40568
255	1.40584	1.38179	1.36238	1.38689	1.4213			255	1.4079	1.39814	1.4213	1.35291	1.40897			255	1.39256	1.39666	1.38689	1.45637	1.40897
255.2	1.40447	1.38378	1.36611	1.39114	1.42153			255.2	1.40952	1.39582	1.42153	1.35141	1.40542			255.2	1.38733	1.39795	1.39114	1.44949	1.40542
255.4	1.40345	1.38054	1.35885	1.38915	1.42277			255.4	1.41093	1.39699	1.42277	1.35332	1.41333			255.4	1.3832	1.39433	1.38915	1.45445	1.41333
255.6	1.40374	1.38506	1.36227	1.39053	1.42267			255.6	1.41359	1.39987	1.42267	1.35654	1.41319			255.6	1.39	1.39964	1.39053	1.45711	1.41319
255.8	1.40178	1.38399	1.36409	1.39025	1.42534			255.8	1.41515	1.39959	1.42534	1.35545	1.41176			255.8	1.38884	1.40118	1.39025	1.45434	1.41176
256	1.40276	1.385	1.36191	1.39389	1.42577			256	1.41486	1.40181	1.42577	1.35448	1.41215			256	1.39091	1.3968	1.39389	1.45743	1.41215
256.2	1.40958	1.38861	1.36171	1.3973	1.42873			256.2	1.4175	1.40246	1.42873	1.35926	1.41192			256.2	1.3881	1.39769	1.3973	1.4591	1.41192
256.4	1.40506	1.38641	1.36086	1.39284	1.42466			256.4	1.41189	1.40461	1.42466	1.35784	1.41414			256.4	1.39286	1.40128	1.39284	1.45839	1.41414
256.6	1.40808	1.3899	1.36866	1.39889	1.42979			256.6	1.41852	1.40735	1.42979	1.35957	1.41653			256.6	1.39423	1.39887	1.39889	1.46091	1.41653
256.8	1.41116	1.38927	1.3719	1.39795	1.43069			256.8	1.41987	1.40248	1.43069	1.36146	1.41629			256.8	1.39612	1.40815	1.39795	1.46255	1.41629
257	1.40845	1.39064	1.36974	1.39688	1.43168			257	1.42079	1.40399	1.43168	1.36034	1.41545			257	1.38788	1.40054	1.39688	1.46313	1.41545
257.2	1.40724	1.38816	1.37013	1.39497	1.42864			257.2	1.41844	1.40046	1.42864	1.36607	1.41683			257.2	1.39592	1.40588	1.39497	1.46256	1.41683
257.4	1.40688	1.39189	1.36971	1.40139	1.42832			257.4	1.42112	1.40619	1.42832	1.36335	1.41763			257.4	1.39729	1.40431	1.40139	1.46394	1.41763
257.6	1.41358	1.3949	1.37134	1.40326	1.43394			257.6	1.42354	1.40694	1.43394	1.36377	1.42191			257.6	1.39491	1.41236	1.40326	1.4646	1.42191
257.8	1.41155	1.39421	1.37165	1.39845	1.43434			257.8	1.42085	1.41084	1.43434	1.36473	1.41554			257.8	1.39649	1.40862	1.39845	1.46522	1.41554
258	1.41323	1.39121	1.37419	1.40148	1.43458			258	1.42339	1.40878	1.43458	1.36364	1.42357			258	1.40018	1.4052	1.40148	1.46778	1.42357
258.2	1.4129	1.39667	1.3768	1.40063	1.43459			258.2	1.42339	1.40928	1.43459	1.36065	1.4205			258.2	1.40006	1.40647	1.40063	1.46867	1.4205
258.4	1.416	1.39862	1.37478	1.4045	1.43653			258.4	1.42401	1.40779	1.43653	1.36595	1.42555			258.4	1.40067	1.40983	1.4045	1.46603	1.42555
258.6	1.41903	1.39788	1.37488	1.40497	1.43738			258.6	1.42144	1.4062	1.43738	1.36622	1.42407			258.6	1.40069	1.41112	1.40497	1.46777	1.42407
258.8	1.4202	1.39827	1.375	1.39953	1.43795			258.8	1.42483	1.41111	1.43795	1.36813	1.42281			258.8	1.40207	1.41415	1.39953	1.46666	1.42281
259	1.41738	1.40049	1.37512	1.4081	1.43527			259	1.4279	1.40992	1.43527	1.36535	1.42366			259	1.4009	1.41294	1.4081	1.46905	1.42366
259.2	1.4186	1.39911	1.37556	1.40537	1.43759			259.2	1.42936	1.41444	1.43759	1.36957	1.4282			259.2	1.40472	1.41137	1.40537	1.47197	1.4282
259.4	1.41906	1.4009	1.37513	1.40878	1.44101			259.4	1.42729	1.41618	1.44101	1.37062	1.42897			259.4	1.4023	1.41083	1.40878	1.47018	1.42897
259.6	1.42063	1.40286	1.37741	1.40575	1.43975			259.6	1.4272	1.41488	1.43975	1.37127	1.4263			259.6	1.40501	1.41316	1.40575	1.47181	1.4263
259.8	1.42098	1.4011	1.38226	1.4133	1.44309			259.8	1.43226	1.41932	1.44309	1.37318	1.43093			259.8	1.40516	1.41315	1.4133	1.46678	1.43093
260	1.41993	1.39981	1.38098	1.40858	1.44192			260	1.43254	1.41606	1.44192	1.36833	1.43123			260	1.40343	1.41523	1.40858	1.47457	1.43123
260.2	1.42441	1.39674	1.37759	1.40682	1.44171			260.2	1.43275	1.41688	1.44171	1.37455	1.42905			260.2	1.40959	1.41516	1.40682	1.47143	1.42905
260.4	1.4224	1.40167	1.38183	1.40854	1.44246			260.4	1.4351	1.41502	1.44246	1.37318	1.43112			260.4	1.40577	1.41939	1.40854	1.4745	1.43112
260.6	1.42153	1.40176	1.38405	1.4117	1.44135			260.6	1.43041	1.41914	1.44135	1.37354	1.43047			260.6	1.41032	1.41478	1.4117	1.47638	1.43047
260.8	1.42028	1.40846	1.38273	1.41246	1.44371			260.8	1.43411	1.41805	1.44371	1.37703	1.43055			260.8	1.40963	1.41972	1.41246	1.47965	1.43055
261	1.42399	1.4052	1.38551	1.41512	1.44836			261	1.43584	1.42156	1.44836	1.38175	1.4329			261	1.41155	1.41876	1.41512	1.48181	1.4329
261.2	1.42845	1.40677	1.38283	1.41776	1.44492			261.2	1.43596	1.42102	1.44492	1.37781	1.43531			261.2	1.41248	1.42214	1.41776	1.47802	1.43531
261.4	1.42607	1.41004	1.38151	1.41416	1.44714			261.4	1.43722	1.42559	1.44714	1.37797	1.4375			261.4	1.40694	1.4219	1.41416	1.47962	1.4375
261.6	1.42616	1.4099	1.38476	1.4164	1.44765			261.6	1.43422	1.42458	1.44765	1.37946	1.43755			261.6	1.40878	1.42109	1.4164	1.48032	1.43755
261.8	1.43143	1.41124	1.38836	1.41497	1.44862			261.8	1.4401	1.42396	1.44862	1.37817	1.43832			261.8	1.41317	1.41908	1.41497	1.48229	1.43832
262	1.43182	1.41171	1.38805	1.41657	1.44967			262	1.44274	1.42702	1.44967	1.382	1.43548			262	1.41237	1.42513	1.41657	1.48072	1.43548
262.2	1.43187	1.41098	1.3928	1.41996	1.45129			262.2	1.43863	1.42397	1.45129	1.38108	1.44314			262.2	1.41546	1.42617	1.41996	1.48144	1.44314
262.4	1.43492	1.4121	1.38957	1.41495	1.45583			262.4	1.43904	1.42773	1.45583	1.38408	1.4419			262.4	1.42014	1.42437	1.41495	1.48528	1.4419
262.6	1.43179	1.41194	1.38857	1.42037	1.45363			262.6	1.44601	1.42538	1.45363	1.38832	1.43849			262.6	1.41611	1.42672	1.42037	1.47992	1.43849
262.8	1.43296	1.41342	1.38855	1.42313	1.45059			262.8	1.44059	1.43073	1.45059	1.38481	1.44133			262.8	1.41874	1.42739	1.42313	1.48373	1.44133
263	1.43624	1.41208	1.38839	1.4214	1.4559			263	1.446	1.43139	1.4559	1.38464	1.44081			263	1.42015	1.42992	1.4214	1.48675	1.44081
263.2	1.43582	1.41597	1.39265	1.42043	1.45693			263.2	1.44666	1.43234	1.45693	1.38515	1.43974			263.2	1.4168	1.42913	1.42043	1.4838	1.43974
263.4	1.43472	1.41788	1.39077	1.4239	1.45342			263.4	1.44655	1.42836	1.45342	1.38625	1.44376			263.4	1.4199	1.42802	1.4239	1.48561	1.44376
263.6	1.43866	1.41661	1.39242	1.42106	1.45509			263.6	1.44787	1.42944	1.45509	1.38152	1.4424			263.6	1.4169	1.43047	1.42106	1.49063	1.4424
263.8	1.43581	1.41989	1.39241	1.42329	1.46165			263.8	1.44734	1.43036	1.46165	1.38695	1.44734			263.8	1.4202	1.43254	1.42329	1.49054	1.44734
264	1.43856	1.41294	1.39383	1.42189	1.45808			264	1.44506	1.43463	1.45808	1.3852	1.44507			264	1.42381	1.43306	1.42189	1.48823	1.44507
264.2	1.43843	1.42187	1.40103	1.42692	1.4578			264.2	1.4493	1.42921	1.4578	1.39106	1.44512			264.2	1.42423	1.43281	1.42692	1.48719	1.44512
264.4	1.44163	1.419	1.3962	1.42515	1.46169			264.4	1.4494	1.43321	1.46169	1.38862	1.45112			264.4	1.42273	1.43593	1.42515	1.49251	1.45112
264.6	1.44149	1.42034	1.3947	1.42867	1.45749			264.6	1.45301	1.4323	1.45749	1.39206	1.45012			264.6	1.42666	1.4349	1.42867	1.49202	1.45012
264.8	1.44113	1.4219	1.40271	1.42336	1.46337			264.8	1.44905	1.43795	1.46337	1.3898	1.45072			264.8	1.42804	1.43091	1.42336	1.49087	1.45072
265	1.43924	1.42025	1.40198	1.42813	1.45918			265	1.45449	1.44279	1.45918	1.38953	1.45167			265	1.42642	1.43317	1.42813	1.49439	1.45167
265.2	1.44195	1.42415	1.40305	1.42974	1.4623			265.2	1.45057	1.43865	1.4623	1.39757	1.44918			265.2	1.42777	1.43993	1.42974	1.49627	1.44918
265.4	1.44119	1.42159	1.40068	1.43312	1.46281			265.4	1.45283	1.4404	1.46281	1.39335	1.44859			265.4	1.42881	1.43789	1.43312	1.4938	1.44859
265.6	1.44403	1.42608	1.39983	1.43182	1.46797			265.6	1.45316	1.43889	1.46797	1.39561	1.45021			265.6	1.42899	1.44033	1.43182	1.49276	1.45021
265.8	1.44182	1.42342	1.39757	1.43107	1.46565			265.8	1.45705	1.43945	1.46565	1.39437	1.45194			265.8	1.42905	1.43895	1.43107	1.49676	1.45194
266	1.44651	1.42483	1.40289	1.43273	1.46486			266	1.456	1.44116	1.46486	1.39647	1.45633			266	1.43064	1.44068	1.43273	1.49874	1.45633
266.2	1.44563	1.42317	1.40193	1.43139	1.46629			266.2	1.45551	1.43821	1.46629	1.40021	1.45344			266.2	1.43322	1.43967	1.43139	1.49659	1.45344
266.4	1.44779	1.42761	1.40279	1.4327	1.46889			266.4	1.45936	1.44227	1.46889	1.39616	1.45613			266.4	1.42791	1.44022	1.4327	1.50176	1.45613
266.6	1.44853	1.42687	1.40325	1.43746	1.46726			266.6	1.46079	1.44659	1.46726	1.40108	1.4565			266.6	1.43145	1.4419	1.43746	1.50022	1.4565
266.8	1.44778	1.43332	1.40806	1.43845	1.46361			266.8	1.46083	1.44347	1.46361	1.39946	1.45673			266.8	1.43148	1.44277	1.43845	1.5055	1.45673
267	1.44969	1.43162	1.40854	1.43696	1.47225			267	1.45909	1.44281	1.47225	1.40359	1.45698			267	1.43217	1.44526	1.43696	1.50251	1.45698
267.2	1.44965	1.43203	1.40469	1.43842	1.47143			267.2	1.46218	1.44495	1.47143	1.40139	1.46239			267.2	1.43707	1.44512	1.43842	1.50095	1.46239
267.4	1.45239	1.42746	1.40532	1.43602	1.47257			267.4	1.46117	1.44308	1.47257	1.40019	1.45719			267.4	1.43643	1.44689	1.43602	1.50969	1.45719
267.6	1.45392	1.42993	1.40868	1.43623	1.47621			267.6	1.46318	1.4501	1.47621	1.40007	1.46025			267.6	1.43946	1.4452	1.43623	1.50209	1.46025
267.8	1.45081	1.43208	1.41006	1.43901	1.47693			267.8	1.46233	1.44838	1.47693	1.40532	1.45748			267.8	1.43678	1.45158	1.43901	1.50255	1.45748
268	1.45288	1.43336	1.40819	1.43704	1.47747			268	1.46268	1.4499	1.47747	1.4024	1.45952			268	1.43975	1.45109	1.43704	1.50643	1.45952
268.2	1.45527	1.43718	1.41073	1.43969	1.47859			268.2	1.46489	1.45127	1.47859	1.40336	1.46302			268.2	1.43893	1.44953	1.43969	1.5068	1.46302
268.4	1.45209	1.43265	1.41421	1.44467	1.47237			268.4	1.4656	1.45296	1.47237	1.40505	1.46002			268.4	1.44165	1.4539	1.44467	1.50957	1.46002
268.6	1.45435	1.43499	1.41242	1.44051	1.47792			268.6	1.46603	1.45161	1.47792	1.40831	1.46361			268.6	1.43756	1.45183	1.44051	1.50763	1.46361
268.8	1.45512	1.4366	1.41108	1.44331	1.47677			268.8	1.46646	1.45135	1.47677	1.40769	1.46459			268.8	1.44369	1.45265	1.44331	1.50686	1.46459
269	1.45808	1.43801	1.41662	1.44373	1.47856			269	1.46621	1.44836	1.47856	1.40872	1.46516			269	1.44196	1.45254	1.44373	1.50909	1.46516
269.2	1.45845	1.43796	1.41448	1.4431	1.47941			269.2	1.46808	1.45585	1.47941	1.40858	1.47012			269.2	1.44158	1.45341	1.4431	1.51469	1.47012
269.4	1.45546	1.43957	1.41243	1.44507	1.48084			269.4	1.46793	1.45573	1.48084	1.41155	1.46416			269.4	1.44448	1.45606	1.44507	1.51318	1.46416
269.6	1.46327	1.43975	1.41539	1.44468	1.47951			269.6	1.47202	1.45115	1.47951	1.4093	1.4678			269.6	1.44587	1.45656	1.44468	1.5115	1.4678
269.8	1.4635	1.44113	1.4198	1.44383	1.48695			269.8	1.4722	1.45752	1.48695	1.41094	1.46756			269.8	1.44698	1.45921	1.44383	1.51335	1.46756
270	1.46295	1.43772	1.42083	1.44965	1.48589			270	1.4712	1.45576	1.48589	1.41259	1.47007			270	1.45024	1.45936	1.44965	1.51599	1.47007
270.2	1.46392	1.44341	1.42276	1.44543	1.48331			270.2	1.46774	1.46151	1.48331	1.40993	1.46928			270.2	1.4468	1.45527	1.44543	1.51463	1.46928
270.4	1.4609	1.44383	1.4205	1.44727	1.4869			270.4	1.47432	1.45419	1.4869	1.41264	1.47277			270.4	1.44686	1.45668	1.44727	1.51669	1.47277
270.6	1.46006	1.44257	1.41938	1.4525	1.48782			270.6	1.47496	1.45696	1.48782	1.41358	1.47446			270.6	1.45181	1.46171	1.4525	1.51983	1.47446
270.8	1.46452	1.44514	1.42156	1.45037	1.48963			270.8	1.47416	1.46302	1.48963	1.4156	1.47267			270.8	1.44922	1.46286	1.45037	1.51711	1.47267
271	1.46333	1.44201	1.42386	1.4511	1.4883			271	1.47731	1.46005	1.4883	1.41556	1.47761			271	1.44755	1.45773	1.4511	1.52279	1.47761
271.2	1.47027	1.44392	1.4196	1.44888	1.4847			271.2	1.47904	1.46183	1.4847	1.41691	1.47487			271.2	1.44829	1.46069	1.44888	1.5204	1.47487
271.4	1.4664	1.44482	1.42231	1.45453	1.48742			271.4	1.47754	1.4645	1.48742	1.41566	1.4758			271.4	1.45253	1.46141	1.45453	1.51948	1.4758
271.6	1.46594	1.44729	1.42764	1.44946	1.48639			271.6	1.47803	1.46243	1.48639	1.41817	1.47554			271.6	1.45213	1.46668	1.44946	1.5201	1.47554
271.8	1.47003	1.44813	1.42436	1.45027	1.49157			271.8	1.48061	1.4643	1.49157	1.41873	1.4774			271.8	1.45594	1.46318	1.45027	1.5182	1.4774
272	1.47136	1.44705	1.42727	1.45101	1.48925			272	1.47694	1.4659	1.48925	1.42226	1.47788			272	1.45545	1.46381	1.45101	1.52151	1.47788
272.2	1.4695	1.45119	1.42273	1.46081	1.49275			272.2	1.47785	1.46333	1.49275	1.42299	1.48131			272.2	1.45433	1.46363	1.46081	1.52036	1.48131
272.4	1.47256	1.44915	1.42563	1.4542	1.49104			272.4	1.48314	1.46342	1.49104	1.42098	1.48362			272.4	1.45704	1.46544	1.4542	1.52189	1.48362
272.6	1.47003	1.4489	1.42786	1.4556	1.49368			272.6	1.48219	1.46748	1.49368	1.4218	1.47753			272.6	1.45717	1.46643	1.4556	1.52389	1.47753
272.8	1.47837	1.44914	1.43285	1.45919	1.49271			272.8	1.48145	1.46878	1.49271	1.42014	1.4781			272.8	1.4559	1.46569	1.45919	1.51862	1.4781
273	1.47649	1.4513	1.43048	1.46083	1.49509			273	1.4826	1.47077	1.49509	1.42162	1.4831			273	1.45816	1.47175	1.46083	1.52457	1.4831
273.2	1.47405	1.45437	1.43039	1.45935	1.49797			273.2	1.48418	1.46682	1.49797	1.42211	1.481			273.2	1.46266	1.47103	1.45935	1.52629	1.481
273.4	1.47374	1.45122	1.43219	1.46053	1.49814			273.4	1.48608	1.46902	1.49814	1.42544	1.48281			273.4	1.45648	1.4719	1.46053	1.5272	1.48281
273.6	1.47295	1.45658	1.43101	1.46125	1.49891			273.6	1.4875	1.46847	1.49891	1.42798	1.48465			273.6	1.46349	1.46741	1.46125	1.52347	1.48465
273.8	1.4798	1.45211	1.42864	1.46101	1.4969			273.8	1.4867	1.47462	1.4969	1.42475	1.48597			273.8	1.46327	1.47225	1.46101	1.52748	1.48597
274	1.47375	1.45213	1.43345	1.4608	1.49311			274	1.48689	1.47217	1.49311	1.42874	1.4843			274	1.46443	1.47033	1.4608	1.53111	1.4843
274.2	1.47823	1.45718	1.43618	1.46193	1.4984			274.2	1.48853	1.47533	1.4984	1.43355	1.48668			274.2	1.46345	1.47229	1.46193	1.53158	1.48668
274.4	1.47908	1.46164	1.43006	1.46397	1.49977			274.4	1.48895	1.4737	1.49977	1.42977	1.4851			274.4	1.46493	1.47721	1.46397	1.52819	1.4851
274.6	1.48058	1.45826	1.43636	1.46418	1.50335			274.6	1.49082	1.47654	1.50335	1.43111	1.48663			274.6	1.46434	1.47476	1.46418	1.5295	1.48663
274.8	1.48369	1.45565	1.43605	1.4675	1.50025			274.8	1.49363	1.47953	1.50025	1.43027	1.49007			274.8	1.46496	1.47403	1.4675	1.53178	1.49007
275	1.47972	1.4604	1.43717	1.46956	1.50483			275	1.49344	1.48062	1.50483	1.43111	1.48912			275	1.46463	1.47776	1.46956	1.53569	1.48912
275.2	1.48232	1.46153	1.43636	1.46844	1.50346			275.2	1.49161	1.47799	1.50346	1.43025	1.49249			275.2	1.46515	1.47665	1.46844	1.53284	1.49249
275.4	1.48584	1.46092	1.43984	1.46854	1.50556			275.4	1.49243	1.47914	1.50556	1.43551	1.49409			275.4	1.46686	1.4742	1.46854	1.53298	1.49409
275.6	1.4837	1.46449	1.4386	1.46724	1.50292			275.6	1.49106	1.47983	1.50292	1.43668	1.49217			275.6	1.4697	1.48049	1.46724	1.53678	1.49217
275.8	1.4865	1.46432	1.43735	1.46523	1.50866			275.8	1.49408	1.481	1.50866	1.43298	1.48943			275.8	1.46849	1.48258	1.46523	1.53649	1.48943
276	1.48739	1.46553	1.44327	1.47035	1.50507			276	1.49552	1.47967	1.50507	1.43352	1.49189			276	1.47071	1.4801	1.47035	1.53946	1.49189
276.2	1.4874	1.46351	1.43929	1.46967	1.50718			276.2	1.49707	1.48179	1.50718	1.43485	1.4932			276.2	1.4731	1.48218	1.46967	1.53612	1.4932
276.4	1.48377	1.4645	1.44171	1.46962	1.5104			276.4	1.49439	1.48036	1.5104	1.43644	1.49415			276.4	1.47085	1.48098	1.46962	1.53593	1.49415
276.6	1.48794	1.46158	1.43834	1.47216	1.50701			276.6	1.49542	1.48573	1.50701	1.43497	1.49565			276.6	1.47173	1.48146	1.47216	1.54077	1.49565
276.8	1.48875	1.46415	1.44243	1.47501	1.50782			276.8	1.49852	1.48365	1.50782	1.43931	1.49428			276.8	1.47408	1.48216	1.47501	1.54082	1.49428
277	1.48874	1.46827	1.44443	1.47059	1.51095			277	1.5017	1.48347	1.51095	1.44233	1.49672			277	1.47391	1.48166	1.47059	1.54103	1.49672
277.2	1.4867	1.46793	1.44296	1.47023	1.51066			277.2	1.50092	1.48453	1.51066	1.43495	1.49602			277.2	1.47742	1.48316	1.47023	1.54378	1.49602
277.4	1.48888	1.46707	1.43997	1.47738	1.51002			277.4	1.50263	1.48469	1.51002	1.4417	1.50088			277.4	1.47487	1.48728	1.47738	1.54299	1.50088
277.6	1.49389	1.47023	1.44939	1.47454	1.51144			277.6	1.49835	1.48939	1.51144	1.44142	1.50061			277.6	1.47589	1.48387	1.47454	1.54443	1.50061
277.8	1.49195	1.47038	1.44663	1.47834	1.51147			277.8	1.50341	1.49082	1.51147	1.44145	1.50065			277.8	1.47683	1.48614	1.47834	1.54442	1.50065
278	1.49241	1.47068	1.44786	1.47772	1.51283			278	1.50566	1.48677	1.51283	1.43845	1.50049			278	1.47801	1.48992	1.47772	1.54664	1.50049
278.2	1.49195	1.47441	1.44991	1.48031	1.51064			278.2	1.50656	1.48375	1.51064	1.44156	1.49955			278.2	1.47596	1.49014	1.48031	1.54457	1.49955
278.4	1.49517	1.47196	1.44643	1.47418	1.51403			278.4	1.50239	1.49651	1.51403	1.44011	1.50242			278.4	1.47704	1.49261	1.47418	1.54493	1.50242
278.6	1.49717	1.4775	1.44627	1.47772	1.51382			278.6	1.50676	1.49123	1.51382	1.44266	1.50288			278.6	1.47782	1.49095	1.47772	1.54769	1.50288
278.8	1.49393	1.47706	1.4502	1.48158	1.51395			278.8	1.50707	1.48963	1.51395	1.44353	1.50306			278.8	1.48375	1.4906	1.48158	1.54438	1.50306
279	1.4951	1.47601	1.4508	1.48202	1.51866			279	1.50659	1.49277	1.51866	1.44941	1.50401			279	1.47941	1.49481	1.48202	1.54654	1.50401
279.2	1.49972	1.47566	1.45048	1.47946	1.5173			279.2	1.51208	1.49253	1.5173	1.44762	1.5076			279.2	1.47948	1.49549	1.47946	1.54619	1.5076
279.4	1.49996	1.47974	1.45156	1.48471	1.51902			279.4	1.50547	1.48947	1.51902	1.44924	1.50877			279.4	1.4826	1.49298	1.48471	1.55139	1.50877
279.6	1.49745	1.47699	1.45534	1.48044	1.51707			279.6	1.50737	1.49419	1.51707	1.45168	1.50335			279.6	1.48069	1.50102	1.48044	1.55084	1.50335
279.8	1.50035	1.47499	1.45424	1.48392	1.51728			279.8	1.50943	1.49333	1.51728	1.44935	1.50636			279.8	1.48531	1.49579	1.48392	1.55242	1.50636
280	1.49774	1.4813	1.45365	1.48334	1.52194			280	1.5106	1.49566	1.52194	1.44752	1.51093			280	1.48803	1.4982	1.48334	1.55083	1.51093
280.2	1.49913	1.47894	1.45838	1.48897	1.52254			280.2	1.51297	1.49451	1.52254	1.45198	1.50806			280.2	1.48902	1.49677	1.48897	1.55436	1.50806
280.4	1.49943	1.47891	1.45466	1.48691	1.52426			280.4	1.51305	1.49636	1.52426	1.45568	1.51026			280.4	1.48625	1.49684	1.48691	1.55301	1.51026
280.6	1.50324	1.48399	1.45652	1.48732	1.523			280.6	1.51314	1.49997	1.523	1.45264	1.51005			280.6	1.49231	1.50029	1.48732	1.55504	1.51005
280.8	1.50379	1.47804	1.45594	1.48878	1.52432			280.8	1.5168	1.49528	1.52432	1.45265	1.51358			280.8	1.48597	1.50156	1.48878	1.55414	1.51358
281	1.50702	1.48332	1.45801	1.48892	1.51942			281	1.51918	1.49811	1.51942	1.44918	1.5155			281	1.49138	1.5018	1.48892	1.5583	1.5155
281.2	1.50057	1.48341	1.46267	1.48678	1.52637			281.2	1.51659	1.50422	1.52637	1.45636	1.5119			281.2	1.4932	1.50217	1.48678	1.55678	1.5119
281.4	1.50333	1.48618	1.46689	1.48958	1.52815			281.4	1.51824	1.50349	1.52815	1.45465	1.51478			281.4	1.49473	1.50457	1.48958	1.55767	1.51478
281.6	1.50811	1.48288	1.46076	1.48953	1.53036			281.6	1.52056	1.50279	1.53036	1.45626	1.51669			281.6	1.49023	1.50511	1.48953	1.56119	1.51669
281.8	1.50575	1.48846	1.46052	1.48779	1.52926			281.8	1.52244	1.50338	1.52926	1.45652	1.51521			281.8	1.49302	1.50662	1.48779	1.56013	1.51521
282	1.50579	1.48152	1.46566	1.49575	1.52748			282	1.52231	1.50246	1.52748	1.4588	1.52166			282	1.49714	1.50387	1.49575	1.5604	1.52166
282.2	1.5085	1.48899	1.46348	1.49146	1.52778			282.2	1.5244	1.50138	1.52778	1.45545	1.52146			282.2	1.49338	1.50561	1.49146	1.56018	1.52146
282.4	1.51044	1.48721	1.46396	1.49288	1.5331			282.4	1.51978	1.50306	1.5331	1.4588	1.51849			282.4	1.49136	1.50919	1.49288	1.56035	1.51849
282.6	1.51224	1.4884	1.46363	1.49425	1.53193			282.6	1.52354	1.50117	1.53193	1.46145	1.51508			282.6	1.49473	1.50826	1.49425	1.56298	1.51508
282.8	1.50878	1.48777	1.46433	1.49682	1.53284			282.8	1.52045	1.50672	1.53284	1.45833	1.51632			282.8	1.49347	1.50816	1.49682	1.56473	1.51632
283	1.51768	1.4874	1.46674	1.48995	1.53679			283	1.52663	1.5096	1.53679	1.46201	1.5217			283	1.49808	1.50385	1.48995	1.5696	1.5217
283.2	1.51074	1.49081	1.46445	1.49724	1.53297			283.2	1.52514	1.50858	1.53297	1.46475	1.52043			283.2	1.49712	1.50905	1.49724	1.56348	1.52043
283.4	1.51139	1.49142	1.46524	1.49883	1.53302			283.4	1.52722	1.50763	1.53302	1.46421	1.52069			283.4	1.49982	1.51078	1.49883	1.56428	1.52069
283.6	1.51204	1.49554	1.47083	1.5015	1.53737			283.6	1.52543	1.50769	1.53737	1.46562	1.5248			283.6	1.49923	1.51052	1.5015	1.56842	1.5248
283.8	1.51324	1.49186	1.46762	1.49422	1.53493			283.8	1.52602	1.50822	1.53493	1.46408	1.52269			283.8	1.49234	1.51026	1.49422	1.56975	1.52269
284	1.51353	1.49451	1.46582	1.49739	1.53332			284	1.52879	1.50919	1.53332	1.46487	1.52315			284	1.502	1.51443	1.49739	1.56533	1.52315
284.2	1.51601	1.49516	1.4682	1.50039	1.53921			284.2	1.52422	1.51085	1.53921	1.46298	1.52356			284.2	1.50167	1.51519	1.50039	1.56601	1.52356
284.4	1.51725	1.49674	1.46993	1.49568	1.53867			284.4	1.52943	1.51308	1.53867	1.46408	1.52691			284.4	1.50174	1.51395	1.49568	1.57179	1.52691
284.6	1.51497	1.49635	1.47605	1.49837	1.54139			284.6	1.5309	1.51151	1.54139	1.46542	1.52567			284.6	1.50554	1.51283	1.49837	1.57096	1.52567
284.8	1.51672	1.49318	1.47565	1.50456	1.53316			284.8	1.52936	1.51449	1.53316	1.46987	1.52895			284.8	1.5004	1.51858	1.50456	1.5712	1.52895
285	1.52157	1.4973	1.47128	1.50453	1.5399			285	1.52936	1.51757	1.5399	1.47356	1.53016			285	1.50387	1.51253	1.50453	1.5719	1.53016
285.2	1.52081	1.49614	1.47176	1.50174	1.54016			285.2	1.53094	1.5122	1.54016	1.46862	1.53076			285.2	1.50448	1.51672	1.50174	1.5776	1.53076
285.4	1.5196	1.50013	1.47594	1.50684	1.53872			285.4	1.53036	1.51565	1.53872	1.46906	1.5328			285.4	1.50328	1.51605	1.50684	1.57725	1.5328
285.6	1.52611	1.50137	1.47332	1.50557	1.54282			285.6	1.5334	1.51916	1.54282	1.46962	1.52729			285.6	1.50467	1.51677	1.50557	1.57052	1.52729
285.8	1.52159	1.49682	1.47717	1.50565	1.54474			285.8	1.53654	1.51948	1.54474	1.47059	1.52948			285.8	1.50803	1.52118	1.50565	1.57388	1.52948
286	1.5239	1.4989	1.47551	1.50558	1.54134			286	1.53105	1.51604	1.54134	1.47142	1.53514			286	1.50774	1.51617	1.50558	1.57619	1.53514
286.2	1.52489	1.50436	1.48012	1.50418	1.5479			286.2	1.53652	1.5187	1.5479	1.47696	1.52861			286.2	1.5072	1.51929	1.50418	1.57304	1.52861
286.4	1.52596	1.50323	1.4771	1.51043	1.54329			286.4	1.53748	1.51908	1.54329	1.47292	1.53518			286.4	1.50646	1.52388	1.51043	1.5744	1.53518
286.6	1.5226	1.50006	1.48009	1.50761	1.54856			286.6	1.53381	1.525	1.54856	1.47713	1.53384			286.6	1.50778	1.52262	1.50761	1.57513	1.53384
286.8	1.52528	1.50305	1.47894	1.51042	1.54857			286.8	1.53721	1.51753	1.54857	1.47601	1.53788			286.8	1.51042	1.52229	1.51042	1.58052	1.53788
287	1.52557	1.50071	1.48123	1.50762	1.54743			287	1.53887	1.52262	1.54743	1.47338	1.53708			287	1.51374	1.52324	1.50762	1.57987	1.53708
287.2	1.52628	1.50556	1.47846	1.5116	1.54657			287.2	1.53857	1.52032	1.54657	1.47738	1.53793			287.2	1.5108	1.52234	1.5116	1.57899	1.53793
287.4	1.52697	1.50617	1.48203	1.51051	1.55185			287.4	1.53875	1.52513	1.55185	1.47616	1.53674			287.4	1.51464	1.52548	1.51051	1.58338	1.53674
287.6	1.52719	1.50524	1.48219	1.51656	1.54958			287.6	1.54328	1.52493	1.54958	1.47778	1.53683			287.6	1.51704	1.52712	1.51656	1.58307	1.53683
287.8	1.52921	1.508	1.48055	1.51152	1.55611			287.8	1.53895	1.52567	1.55611	1.47468	1.53636			287.8	1.51338	1.52805	1.51152	1.58478	1.53636
288	1.52974	1.50799	1.48383	1.51395	1.55291			288	1.54247	1.52878	1.55291	1.483	1.53668			288	1.51379	1.53049	1.51395	1.58299	1.53668
288.2	1.52822	1.51008	1.4844	1.51567	1.55255			288.2	1.54487	1.5244	1.55255	1.48074	1.54108			288.2	1.51883	1.53002	1.51567	1.58392	1.54108
288.4	1.53554	1.50836	1.48485	1.51976	1.55666			288.4	1.54102	1.52628	1.55666	1.48308	1.53914			288.4	1.51269	1.52842	1.51976	1.58508	1.53914
288.6	1.52999	1.50452	1.48463	1.51358	1.55614			288.6	1.546	1.5296	1.55614	1.48206	1.54271			288.6	1.51674	1.52823	1.51358	1.58678	1.54271
288.8	1.53162	1.50839	1.48458	1.51908	1.55553			288.8	1.54537	1.5313	1.55553	1.4832	1.54144			288.8	1.52041	1.52962	1.51908	1.58425	1.54144
289	1.53345	1.50836	1.49093	1.51813	1.55737			289	1.54454	1.52811	1.55737	1.4842	1.53816			289	1.51676	1.53166	1.51813	1.58502	1.53816
289.2	1.53154	1.51207	1.49105	1.51524	1.55399			289.2	1.54103	1.53255	1.55399	1.48041	1.54582			289.2	1.51821	1.53042	1.51524	1.59027	1.54582
289.4	1.53146	1.51327	1.49156	1.52073	1.56058			289.4	1.54472	1.53065	1.56058	1.48805	1.54649			289.4	1.52517	1.53188	1.52073	1.59184	1.54649
289.6	1.53166	1.51218	1.4887	1.51756	1.5628			289.6	1.54911	1.53421	1.5628	1.48608	1.54584			289.6	1.52209	1.53641	1.51756	1.59296	1.54584
289.8	1.53197	1.51514	1.48887	1.52059	1.5544			289.8	1.55039	1.53178	1.5544	1.48984	1.54316			289.8	1.52191	1.53321	1.52059	1.58851	1.54316
290	1.5387	1.51397	1.48759	1.52254	1.56005			290	1.55224	1.53521	1.56005	1.49153	1.54782			290	1.52133	1.53283	1.52254	1.59284	1.54782
290.2	1.53856	1.51853	1.49151	1.52058	1.55879			290.2	1.54795	1.53362	1.55879	1.49067	1.54605			290.2	1.52224	1.5328	1.52058	1.59086	1.54605
290.4	1.53686	1.51687	1.49069	1.52277	1.56082			290.4	1.54661	1.53376	1.56082	1.48721	1.54776			290.4	1.52449	1.53716	1.52277	1.5944	1.54776
290.6	1.53751	1.5152	1.49141	1.52458	1.56253			290.6	1.55214	1.53281	1.56253	1.48676	1.54984			290.6	1.52196	1.53504	1.52458	1.58801	1.54984
290.8	1.54032	1.51489	1.49516	1.52082	1.56058			290.8	1.55304	1.53588	1.56058	1.4888	1.54883			290.8	1.5269	1.53836	1.52082	1.59499	1.54883
291	1.54029	1.5218	1.49367	1.52127	1.56344			291	1.55285	1.53937	1.56344	1.4907	1.55262			291	1.52515	1.53812	1.52127	1.59133	1.55262
291.2	1.5419	1.52158	1.49802	1.52694	1.56288			291.2	1.55606	1.53691	1.56288	1.49264	1.55513			291.2	1.52647	1.53909	1.52694	1.59316	1.55513
291.4	1.54292	1.52235	1.49436	1.52764	1.56291			291.4	1.55466	1.53971	1.56291	1.4895	1.55205			291.4	1.52784	1.53845	1.52764	1.59407	1.55205
291.6	1.54083	1.52137	1.49639	1.52502	1.56398			291.6	1.5588	1.53608	1.56398	1.49346	1.55024			291.6	1.52692	1.53824	1.52502	1.59833	1.55024
291.8	1.54578	1.52615	1.49838	1.52738	1.56577			291.8	1.55593	1.54035	1.56577	1.49474	1.55202			291.8	1.52633	1.53832	1.52738	1.59829	1.55202
292	1.54367	1.52179	1.49863	1.52613	1.5713			292	1.55669	1.53946	1.5713	1.49599	1.55377			292	1.52677	1.544	1.52613	1.59946	1.55377
292.2	1.5456	1.52231	1.49866	1.52812	1.56464			292.2	1.55922	1.54222	1.56464	1.49701	1.55544			292.2	1.53111	1.54457	1.52812	1.60304	1.55544
292.4	1.54567	1.52358	1.49754	1.52934	1.56641			292.4	1.55835	1.54073	1.56641	1.49526	1.55335			292.4	1.53125	1.5461	1.52934	1.59424	1.55335
292.6	1.54746	1.52419	1.49701	1.5247	1.56568			292.6	1.55623	1.54341	1.56568	1.49741	1.55731			292.6	1.53289	1.54436	1.5247	1.59845	1.55731
292.8	1.54325	1.52589	1.50302	1.52995	1.57042			292.8	1.55868	1.53989	1.57042	1.49165	1.55545			292.8	1.53146	1.5455	1.52995	1.59828	1.55545
293	1.54694	1.52797	1.50153	1.53238	1.56876			293	1.56144	1.54117	1.56876	1.49852	1.55922			293	1.53405	1.54472	1.53238	1.60468	1.55922
293.2	1.55123	1.52523	1.4989	1.53203	1.57484			293.2	1.56166	1.54166	1.57484	1.49702	1.55833			293.2	1.53666	1.54944	1.53203	1.60377	1.55833
293.4	1.54878	1.52614	1.50303	1.53294	1.57131			293.4	1.56223	1.54457	1.57131	1.49973	1.56381			293.4	1.53126	1.54473	1.53294	1.60314	1.56381
293.6	1.54892	1.53115	1.50255	1.53361	1.57372			293.6	1.56046	1.54534	1.57372	1.50002	1.55877			293.6	1.53558	1.5484	1.53361	1.60281	1.55877
293.8	1.54913	1.53154	1.50499	1.53397	1.57664			293.8	1.56168	1.5482	1.57664	1.49965	1.55874			293.8	1.53164	1.5505	1.53397	1.60386	1.55874
294	1.54825	1.52668	1.50266	1.53751	1.57939			294	1.56623	1.55182	1.57939	1.49951	1.5593			294	1.53637	1.54835	1.53751	1.60568	1.5593
294.2	1.55384	1.53066	1.5074	1.53813	1.57194			294.2	1.56684	1.55018	1.57194	1.50466	1.56185			294.2	1.53359	1.54867	1.53813	1.60784	1.56185
294.4	1.55088	1.53114	1.50109	1.53766	1.57939			294.4	1.56403	1.55182	1.57939	1.50503	1.56295			294.4	1.5398	1.54469	1.53766	1.60261	1.56295
294.6	1.55172	1.53153	1.5042	1.53589	1.57862			294.6	1.56515	1.55109	1.57862	1.50348	1.56739			294.6	1.54023	1.54899	1.53589	1.60964	1.56739
294.8	1.54837	1.53683	1.50889	1.53965	1.57727			294.8	1.56438	1.54925	1.57727	1.50367	1.56435			294.8	1.54189	1.54835	1.53965	1.6026	1.56435
295	1.55447	1.53396	1.50782	1.53865	1.5809			295	1.56712	1.55226	1.5809	1.50328	1.5614			295	1.54174	1.55366	1.53865	1.61054	1.5614
295.2	1.56071	1.53028	1.5098	1.53744	1.57715			295.2	1.57043	1.55275	1.57715	1.50605	1.5657			295.2	1.53974	1.55535	1.53744	1.60416	1.5657
295.4	1.55934	1.53682	1.50884	1.53801	1.57774			295.4	1.56802	1.55334	1.57774	1.50422	1.56632			295.4	1.53863	1.55475	1.53801	1.60879	1.56632
295.6	1.55396	1.53553	1.50847	1.5424	1.5795			295.6	1.5698	1.55839	1.5795	1.50922	1.56846			295.6	1.54055	1.55837	1.5424	1.60983	1.56846
295.8	1.55637	1.53936	1.51084	1.53942	1.57806			295.8	1.57353	1.5585	1.57806	1.50798	1.56555			295.8	1.54515	1.55529	1.53942	1.61036	1.56555
296	1.55363	1.53552	1.51131	1.54329	1.58211			296	1.57018	1.55755	1.58211	1.51258	1.57089			296	1.54523	1.5571	1.54329	1.61139	1.57089
296.2	1.55851	1.53761	1.51196	1.54121	1.58158			296.2	1.57254	1.55418	1.58158	1.5128	1.56755			296.2	1.54069	1.55568	1.54121	1.61227	1.56755
296.4	1.55807	1.53785	1.51033	1.54263	1.57977			296.4	1.57164	1.55515	1.57977	1.51485	1.56888			296.4	1.54534	1.55597	1.54263	1.61136	1.56888
296.6	1.5608	1.53947	1.51136	1.54638	1.58358			296.6	1.57286	1.55974	1.58358	1.5133	1.57363			296.6	1.54737	1.5598	1.54638	1.61496	1.57363
296.8	1.5627	1.53693	1.51595	1.54499	1.58671			296.8	1.57776	1.55874	1.58671	1.5099	1.57187			296.8	1.54391	1.56077	1.54499	1.61724	1.57187
297	1.56717	1.54578	1.51602	1.54549	1.5854			297	1.57601	1.56004	1.5854	1.50927	1.57082			297	1.54704	1.56079	1.54549	1.61257	1.57082
297.2	1.56255	1.53713	1.51547	1.54411	1.58303			297.2	1.57593	1.55969	1.58303	1.52104	1.56924			297.2	1.55159	1.55758	1.54411	1.61853	1.56924
297.4	1.55969	1.54265	1.51882	1.54585	1.58358			297.4	1.57839	1.55988	1.58358	1.51486	1.57584			297.4	1.551	1.56424	1.54585	1.61671	1.57584
297.6	1.56333	1.54386	1.51717	1.55009	1.58539			297.6	1.57578	1.56537	1.58539	1.51441	1.57428			297.6	1.54901	1.56705	1.55009	1.61982	1.57428
297.8	1.56667	1.54464	1.51656	1.55071	1.58566			297.8	1.57978	1.56562	1.58566	1.51417	1.57603			297.8	1.55148	1.56134	1.55071	1.61495	1.57603
298	1.57083	1.54491	1.5169	1.54767	1.58772			298	1.57737	1.56048	1.58772	1.51449	1.57896			298	1.54903	1.56224	1.54767	1.61852	1.57896
298.2	1.56742	1.54587	1.51992	1.54608	1.5929			298.2	1.57828	1.56163	1.5929	1.51757	1.57742			298.2	1.54929	1.56303	1.54608	1.61501	1.57742
298.4	1.56534	1.54514	1.52317	1.54965	1.58825			298.4	1.58074	1.56394	1.58825	1.5186	1.57529			298.4	1.55201	1.5661	1.54965	1.62233	1.57529
298.6	1.57098	1.54555	1.52215	1.55133	1.59029			298.6	1.57965	1.56681	1.59029	1.52005	1.57596			298.6	1.55665	1.56798	1.55133	1.62008	1.57596
298.8	1.56808	1.54115	1.52176	1.55015	1.5921			298.8	1.58326	1.56748	1.5921	1.52217	1.57773			298.8	1.55497	1.56248	1.55015	1.62208	1.57773
299	1.57234	1.54582	1.52303	1.55117	1.59268			299	1.58225	1.56733	1.59268	1.51757	1.57854			299	1.55599	1.56792	1.55117	1.62618	1.57854
299.2	1.56836	1.54726	1.52232	1.55204	1.59462			299.2	1.58211	1.56505	1.59462	1.51885	1.5787			299.2	1.55323	1.56798	1.55204	1.62403	1.5787
299.4	1.56939	1.54704	1.52251	1.55596	1.59853			299.4	1.58381	1.56685	1.59853	1.52245	1.58155			299.4	1.55783	1.5631	1.55596	1.62393	1.58155
299.6	1.57211	1.54673	1.52365	1.55525	1.59755			299.6	1.58538	1.56926	1.59755	1.52494	1.58321			299.6	1.55745	1.56732	1.55525	1.62619	1.58321
299.8	1.57079	1.54963	1.52406	1.55338	1.5967			299.8	1.58533	1.56774	1.5967	1.51803	1.58441			299.8	1.55546	1.5708	1.55338	1.62755	1.58441
300	1.57268	1.5489	1.52727	1.55871	1.59536			300	1.58651	1.5682	1.59536	1.523	1.581			300	1.55758	1.57152	1.55871	1.62553	1.581
300.2	1.57518	1.55117	1.52602	1.55713	1.59609			300.2	1.57859	1.57048	1.59609	1.52259	1.58101			300.2	1.55874	1.57243	1.55713	1.62669	1.58101
300.4	1.57526	1.55487	1.52959	1.55586	1.59674			300.4	1.58592	1.57097	1.59674	1.52529	1.58643			300.4	1.56079	1.5664	1.55586	1.62914	1.58643
300.6	1.57388	1.55158	1.52848	1.55676	1.59706			300.6	1.58879	1.57249	1.59706	1.52741	1.58843			300.6	1.56179	1.57585	1.55676	1.63052	1.58843
300.8	1.57722	1.55345	1.52811	1.55768	1.60343			300.8	1.59131	1.5703	1.60343	1.5256	1.58928			300.8	1.55963	1.57221	1.55768	1.62678	1.58928
301	1.57236	1.55327	1.52836	1.55787	1.6014			301	1.58992	1.57353	1.6014	1.53209	1.58555			301	1.56459	1.57371	1.55787	1.63065	1.58555
301.2	1.58195	1.55519	1.52737	1.56061	1.60093			301.2	1.59353	1.57521	1.60093	1.52771	1.58636			301.2	1.5612	1.57679	1.56061	1.63497	1.58636
301.4	1.57628	1.55475	1.53387	1.55874	1.60085			301.4	1.58994	1.57485	1.60085	1.52741	1.58668			301.4	1.56666	1.57359	1.55874	1.6337	1.58668
301.6	1.57526	1.55463	1.53256	1.55998	1.60193			301.6	1.58995	1.58054	1.60193	1.53059	1.58724			301.6	1.56165	1.57778	1.55998	1.63255	1.58724
301.8	1.58223	1.55752	1.53118	1.56053	1.59863			301.8	1.59478	1.5776	1.59863	1.53238	1.58712			301.8	1.5649	1.57621	1.56053	1.62954	1.58712
302	1.57809	1.55821	1.53275	1.55772	1.6038			302	1.59478	1.57466	1.6038	1.53464	1.58788			302	1.56665	1.57755	1.55772	1.63454	1.58788
302.2	1.57819	1.55564	1.53214	1.56281	1.60295			302.2	1.59453	1.5773	1.60295	1.52937	1.59336			302.2	1.56722	1.57761	1.56281	1.6326	1.59336
302.4	1.58061	1.55579	1.53417	1.5642	1.60452			302.4	1.59427	1.57627	1.60452	1.52935	1.59147			302.4	1.56558	1.57879	1.5642	1.63828	1.59147
302.6	1.57787	1.55746	1.53393	1.56362	1.60348			302.6	1.5979	1.5789	1.60348	1.53202	1.59331			302.6	1.56628	1.57728	1.56362	1.63701	1.59331
302.8	1.58475	1.55891	1.53066	1.56589	1.60661			302.8	1.5977	1.57384	1.60661	1.53339	1.59467			302.8	1.56837	1.58085	1.56589	1.63539	1.59467
303	1.58198	1.55821	1.53301	1.56362	1.60742			303	1.59773	1.58026	1.60742	1.53331	1.59395			303	1.56908	1.58179	1.56362	1.63353	1.59395
303.2	1.58706	1.56003	1.5341	1.56303	1.60763			303.2	1.60204	1.58062	1.60763	1.53177	1.59593			303.2	1.56877	1.58481	1.56303	1.63818	1.59593
303.4	1.58577	1.56431	1.53704	1.56594	1.60708			303.4	1.59727	1.58238	1.60708	1.53416	1.59282			303.4	1.57039	1.5794	1.56594	1.637	1.59282
303.6	1.58574	1.56343	1.53905	1.57044	1.61077			303.6	1.59961	1.57999	1.61077	1.53019	1.59993			303.6	1.57414	1.5844	1.57044	1.6441	1.59993
303.8	1.5885	1.56451	1.53622	1.56792	1.60929			303.8	1.6029	1.58263	1.60929	1.53815	1.60026			303.8	1.57233	1.58844	1.56792	1.64434	1.60026
304	1.58491	1.56058	1.5378	1.56845	1.61217			304	1.60441	1.58195	1.61217	1.53534	1.59807			304	1.57311	1.58443	1.56845	1.63876	1.59807
304.2	1.59009	1.5639	1.54317	1.57104	1.61338			304.2	1.59951	1.58397	1.61338	1.53829	1.59543			304.2	1.57298	1.58953	1.57104	1.64327	1.59543
304.4	1.59083	1.56516	1.54261	1.56892	1.61402			304.4	1.60182	1.58317	1.61402	1.53535	1.59826			304.4	1.57397	1.58858	1.56892	1.64359	1.59826
304.6	1.58937	1.56393	1.5423	1.56726	1.61442			304.6	1.60357	1.58638	1.61442	1.53868	1.59918			304.6	1.5712	1.58706	1.56726	1.64364	1.59918
304.8	1.58858	1.56641	1.54456	1.57438	1.61352			304.8	1.60359	1.58612	1.61352	1.5378	1.59703			304.8	1.57788	1.58555	1.57438	1.64474	1.59703
305	1.58812	1.56671	1.54347	1.57059	1.60882			305	1.60367	1.58832	1.60882	1.54126	1.60231			305	1.57641	1.59249	1.57059	1.64584	1.60231
305.2	1.59086	1.56974	1.54635	1.57161	1.61584			305.2	1.60343	1.59025	1.61584	1.54434	1.60316			305.2	1.57698	1.58924	1.57161	1.64421	1.60316
305.4	1.5881	1.57029	1.54059	1.57435	1.6165			305.4	1.6085	1.59189	1.6165	1.54346	1.60418			305.4	1.57662	1.59125	1.57435	1.64772	1.60418
305.6	1.5936	1.56901	1.54148	1.57375	1.61691			305.6	1.60135	1.588	1.61691	1.5426	1.60615			305.6	1.58077	1.58754	1.57375	1.64527	1.60615
305.8	1.59384	1.57147	1.54313	1.57366	1.6139			305.8	1.60874	1.59309	1.6139	1.54006	1.60626			305.8	1.57767	1.59134	1.57366	1.64624	1.60626
306	1.59031	1.57044	1.54382	1.57302	1.61371			306	1.60816	1.5898	1.61371	1.54358	1.60157			306	1.58225	1.59314	1.57302	1.64871	1.60157
306.2	1.59543	1.57131	1.54725	1.57654	1.61948			306.2	1.60883	1.58651	1.61948	1.54543	1.60602			306.2	1.58017	1.59457	1.57654	1.64731	1.60602
306.4	1.59687	1.56977	1.546	1.57623	1.61892			306.4	1.60491	1.58971	1.61892	1.54485	1.61024			306.4	1.57989	1.59408	1.57623	1.65088	1.61024
306.6	1.59456	1.57132	1.54838	1.57637	1.62183			306.6	1.60643	1.59604	1.62183	1.54478	1.60871			306.6	1.58213	1.5934	1.57637	1.64886	1.60871
306.8	1.59925	1.57259	1.54583	1.57883	1.61878			306.8	1.60993	1.59191	1.61878	1.54519	1.60583			306.8	1.57904	1.59545	1.57883	1.64963	1.60583
307	1.60293	1.57343	1.54911	1.57937	1.61988			307	1.61484	1.59411	1.61988	1.54746	1.61059			307	1.58478	1.59985	1.57937	1.64875	1.61059
307.2	1.5976	1.57476	1.55147	1.57717	1.62503			307.2	1.61405	1.59637	1.62503	1.54857	1.60927			307.2	1.58315	1.59346	1.57717	1.65154	1.60927
307.4	1.59954	1.57457	1.55094	1.58107	1.62115			307.4	1.61145	1.59949	1.62115	1.54881	1.61386			307.4	1.58399	1.60042	1.58107	1.65305	1.61386
307.6	1.60108	1.57359	1.55112	1.58128	1.62376			307.6	1.612	1.5983	1.62376	1.54744	1.60899			307.6	1.58468	1.60213	1.58128	1.65579	1.60899
307.8	1.59872	1.57945	1.55177	1.58181	1.62502			307.8	1.61662	1.60405	1.62502	1.54979	1.61144			307.8	1.58847	1.59777	1.58181	1.65354	1.61144
308	1.59718	1.58082	1.55463	1.58345	1.62731			308	1.61317	1.59747	1.62731	1.55166	1.61101			308	1.5879	1.59908	1.58345	1.65366	1.61101
308.2	1.60451	1.57558	1.55222	1.5837	1.62931			308.2	1.61467	1.59825	1.62931	1.55396	1.61138			308.2	1.58929	1.59976	1.5837	1.65657	1.61138
308.4	1.60767	1.5764	1.55464	1.58159	1.6277			308.4	1.61805	1.60016	1.6277	1.54621	1.61114			308.4	1.58733	1.60131	1.58159	1.65531	1.61114
308.6	1.59905	1.58151	1.55419	1.58573	1.62706			308.6	1.61516	1.60232	1.62706	1.55416	1.61483			308.6	1.59012	1.6052	1.58573	1.65776	1.61483
308.8	1.60016	1.58244	1.55745	1.58465	1.62761			308.8	1.61808	1.601	1.62761	1.55211	1.61804			308.8	1.59186	1.60029	1.58465	1.66149	1.61804
309	1.60553	1.57946	1.55579	1.5888	1.63078			309	1.61698	1.60399	1.63078	1.55486	1.61598			309	1.59218	1.60334	1.5888	1.65951	1.61598
309.2	1.60645	1.58156	1.55646	1.58729	1.63002			309.2	1.61697	1.60381	1.63002	1.55273	1.61577			309.2	1.58909	1.60469	1.58729	1.65593	1.61577
309.4	1.60831	1.58248	1.55546	1.58699	1.62672			309.4	1.62243	1.60385	1.62672	1.55525	1.61739			309.4	1.58843	1.60713	1.58699	1.65872	1.61739
309.6	1.60529	1.58408	1.55402	1.58692	1.63213			309.6	1.62204	1.60697	1.63213	1.55707	1.61625			309.6	1.58909	1.60795	1.58692	1.65769	1.61625
309.8	1.60596	1.58476	1.55746	1.58884	1.62584			309.8	1.62074	1.60709	1.62584	1.55585	1.61693			309.8	1.59487	1.6038	1.58884	1.65729	1.61693
310	1.60719	1.58514	1.55558	1.59157	1.62927			310	1.62347	1.60692	1.62927	1.5578	1.61885			310	1.59756	1.6103	1.59157	1.66307	1.61885
310.2	1.61085	1.58397	1.55755	1.59156	1.63267			310.2	1.62023	1.60475	1.63267	1.55787	1.61974			310.2	1.59461	1.60642	1.59156	1.66226	1.61974
310.4	1.60846	1.58682	1.55725	1.59086	1.64048			310.4	1.62652	1.60592	1.64048	1.55804	1.61796			310.4	1.59765	1.60584	1.59086	1.66529	1.61796
310.6	1.60467	1.58554	1.5606	1.59342	1.63655			310.6	1.62363	1.60556	1.63655	1.5625	1.61965			310.6	1.59662	1.60943	1.59342	1.66685	1.61965
310.8	1.61183	1.58863	1.55683	1.59663	1.63328			310.8	1.62547	1.60963	1.63328	1.55905	1.62364			310.8	1.59765	1.60518	1.59663	1.66595	1.62364
311	1.6107	1.58773	1.56203	1.59157	1.63267			311	1.62598	1.61098	1.63267	1.55833	1.61777			311	1.59968	1.60913	1.59157	1.66823	1.61777
311.2	1.60828	1.58761	1.56194	1.59686	1.63575			311.2	1.62684	1.61375	1.63575	1.55959	1.6275			311.2	1.59937	1.60964	1.59686	1.66579	1.6275
311.4	1.61625	1.58889	1.56415	1.5919	1.63627			311.4	1.62557	1.61212	1.63627	1.56086	1.62426			311.4	1.59736	1.61741	1.5919	1.66758	1.62426
311.6	1.61383	1.59069	1.56608	1.59188	1.63959			311.6	1.62602	1.61131	1.63959	1.56524	1.62443			311.6	1.59866	1.61016	1.59188	1.66729	1.62443
311.8	1.61153	1.58854	1.56387	1.59686	1.63844			311.8	1.62624	1.61039	1.63844	1.56478	1.62232			311.8	1.5987	1.61299	1.59686	1.66627	1.62232
312	1.61527	1.58837	1.5657	1.59232	1.64068			312	1.62731	1.61624	1.64068	1.56579	1.62794			312	1.59809	1.61489	1.59232	1.66586	1.62794
312.2	1.61225	1.5945	1.56674	1.59709	1.63987			312.2	1.6259	1.61624	1.63987	1.56498	1.62442			312.2	1.60306	1.61402	1.59709	1.67225	1.62442
312.4	1.61469	1.59295	1.56629	1.59714	1.64517			312.4	1.62686	1.61588	1.64517	1.56355	1.62889			312.4	1.60052	1.61346	1.59714	1.66851	1.62889
312.6	1.61723	1.59035	1.56797	1.59899	1.64471			312.6	1.63155	1.61189	1.64471	1.56399	1.62592			312.6	1.60041	1.6136	1.59899	1.67129	1.62592
312.8	1.61756	1.59283	1.5682	1.59829	1.64184			312.8	1.62938	1.61487	1.64184	1.56778	1.62827			312.8	1.60458	1.6188	1.59829	1.67176	1.62827
313	1.62078	1.59635	1.56536	1.60057	1.64016			313	1.63261	1.61851	1.64016	1.56957	1.63287			313	1.60436	1.61841	1.60057	1.67455	1.63287
313.2	1.61446	1.59463	1.57061	1.60227	1.64499			313.2	1.63215	1.61637	1.64499	1.56828	1.62913			313.2	1.60688	1.62274	1.60227	1.67421	1.62913
313.4	1.61857	1.59689	1.56898	1.60185	1.64433			313.4	1.63516	1.61521	1.64433	1.57022	1.63029			313.4	1.60444	1.61481	1.60185	1.67404	1.63029
313.6	1.62097	1.60164	1.57289	1.60011	1.64442			313.6	1.6345	1.61759	1.64442	1.56773	1.62718			313.6	1.60513	1.61274	1.60011	1.67768	1.62718
313.8	1.61657	1.59848	1.57341	1.6027	1.6423			313.8	1.63739	1.62157	1.6423	1.57201	1.63012			313.8	1.60686	1.62157	1.6027	1.67043	1.63012
314	1.62124	1.59971	1.57375	1.60098	1.64392			314	1.63512	1.61718	1.64392	1.57147	1.63173			314	1.60454	1.61873	1.60098	1.67525	1.63173
314.2	1.61942	1.59829	1.57773	1.6046	1.64603			314.2	1.63399	1.61847	1.64603	1.57192	1.63537			314.2	1.60766	1.61972	1.6046	1.67397	1.63537
314.4	1.62029	1.59916	1.57351	1.60416	1.64806			314.4	1.63593	1.61752	1.64806	1.57608	1.63265			314.4	1.61125	1.62106	1.60416	1.6767	1.63265
314.6	1.62177	1.60137	1.5761	1.60909	1.64818			314.6	1.63498	1.62186	1.64818	1.57765	1.6312			314.6	1.61342	1.62496	1.60909	1.67911	1.6312
314.8	1.63053	1.60221	1.57667	1.60216	1.64619			314.8	1.64195	1.62305	1.64619	1.57222	1.632			314.8	1.61084	1.61921	1.60216	1.67651	1.632
315	1.62903	1.60156	1.57313	1.60668	1.65022			315	1.63728	1.62603	1.65022	1.57568	1.63873			315	1.61298	1.62285	1.60668	1.67934	1.63873
315.2	1.62284	1.60115	1.57454	1.60613	1.65049			315.2	1.64096	1.62376	1.65049	1.57652	1.63796			315.2	1.60971	1.62504	1.60613	1.68019	1.63796
315.4	1.6234	1.60174	1.57711	1.60817	1.6492			315.4	1.6372	1.62561	1.6492	1.57642	1.63431			315.4	1.61323	1.62336	1.60817	1.68254	1.63431
315.6	1.62583	1.6035	1.58011	1.60547	1.64942			315.6	1.64195	1.62086	1.64942	1.57722	1.64118			315.6	1.6174	1.62606	1.60547	1.68157	1.64118
315.8	1.62882	1.60782	1.57685	1.60823	1.65059			315.8	1.64014	1.62676	1.65059	1.57412	1.63946			315.8	1.6127	1.62355	1.60823	1.68335	1.63946
316	1.62742	1.60368	1.57478	1.60451	1.65634			316	1.64403	1.6273	1.65634	1.57991	1.6376			316	1.61693	1.62814	1.60451	1.682	1.6376
316.2	1.62859	1.60372	1.58048	1.61016	1.6516			316.2	1.64372	1.62972	1.6516	1.58171	1.63735			316.2	1.61959	1.62398	1.61016	1.68032	1.63735
316.4	1.62887	1.60737	1.58499	1.60795	1.6559			316.4	1.64419	1.6265	1.6559	1.58105	1.64422			316.4	1.6137	1.63277	1.60795	1.6859	1.64422
316.6	1.62992	1.60991	1.58153	1.6081	1.65224			316.6	1.64495	1.6335	1.65224	1.58211	1.63968			316.6	1.61685	1.6314	1.6081	1.68098	1.63968
316.8	1.62895	1.60853	1.58337	1.61136	1.65527			316.8	1.64684	1.62816	1.65527	1.58207	1.64166			316.8	1.61575	1.63085	1.61136	1.68552	1.64166
317	1.63537	1.61142	1.58641	1.6146	1.65763			317	1.6462	1.63155	1.65763	1.58101	1.64012			317	1.62094	1.63185	1.6146	1.68379	1.64012
317.2	1.63292	1.60912	1.58373	1.61094	1.65672			317.2	1.64723	1.6255	1.65672	1.58276	1.64184			317.2	1.61775	1.63172	1.61094	1.68614	1.64184
317.4	1.63435	1.61142	1.58361	1.61122	1.65647			317.4	1.64915	1.63521	1.65647	1.57987	1.64449			317.4	1.61851	1.63315	1.61122	1.68394	1.64449
317.6	1.63748	1.6091	1.58248	1.61316	1.66105			317.6	1.64832	1.63251	1.66105	1.58407	1.64685			317.6	1.62023	1.63244	1.61316	1.68901	1.64685
317.8	1.63694	1.6095	1.58713	1.61616	1.65423			317.8	1.64966	1.63301	1.65423	1.58265	1.64555			317.8	1.62055	1.63396	1.61616	1.6866	1.64555
318	1.63486	1.61273	1.58099	1.61369	1.65392			318	1.64991	1.63613	1.65392	1.58476	1.63984			318	1.62112	1.63595	1.61369	1.68743	1.63984
318.2	1.63134	1.61556	1.58627	1.62041	1.66338			318.2	1.65014	1.63328	1.66338	1.58798	1.6494			318.2	1.62443	1.63571	1.62041	1.6884	1.6494
318.4	1.63855	1.6116	1.58601	1.61916	1.66039			318.4	1.65094	1.63205	1.66039	1.5899	1.65124			318.4	1.62416	1.63833	1.61916	1.68956	1.65124
318.6	1.63778	1.61348	1.58987	1.61583	1.66269			318.6	1.65369	1.63737	1.66269	1.58633	1.65252			318.6	1.62791	1.63825	1.61583	1.68906	1.65252
318.8	1.64127	1.61424	1.59069	1.61607	1.65651			318.8	1.65292	1.63504	1.65651	1.58612	1.65017			318.8	1.62215	1.63703	1.61607	1.69327	1.65017
319	1.64243	1.61328	1.58877	1.619	1.66555			319	1.65523	1.63975	1.66555	1.5866	1.64864			319	1.62758	1.63716	1.619	1.69152	1.64864
319.2	1.63737	1.61303	1.5934	1.61948	1.66629			319.2	1.65219	1.64145	1.66629	1.58969	1.65128			319.2	1.62308	1.63993	1.61948	1.69571	1.65128
319.4	1.63723	1.61424	1.58938	1.61928	1.666			319.4	1.65338	1.64041	1.666	1.59028	1.64988			319.4	1.62709	1.63658	1.61928	1.69502	1.64988
319.6	1.63751	1.61606	1.58605	1.6212	1.66815			319.6	1.65644	1.63958	1.66815	1.58609	1.65306			319.6	1.62511	1.63976	1.6212	1.69355	1.65306
319.8	1.64265	1.61827	1.59135	1.62292	1.66536			319.8	1.65495	1.63854	1.66536	1.59047	1.65146			319.8	1.62478	1.64408	1.62292	1.69613	1.65146
320	1.64398	1.62066	1.58973	1.62744	1.66515			320	1.65794	1.64381	1.66515	1.59155	1.65969			320	1.62929	1.64434	1.62744	1.69383	1.65969
320.2	1.63925	1.6188	1.59352	1.62191	1.66744			320.2	1.65661	1.63908	1.66744	1.59468	1.65102			320.2	1.62861	1.64279	1.62191	1.69892	1.65102
320.4	1.63934	1.61673	1.59292	1.62302	1.66803			320.4	1.65737	1.64101	1.66803	1.5972	1.65246			320.4	1.62869	1.63903	1.62302	1.69623	1.65246
320.6	1.64493	1.62262	1.59668	1.62452	1.66558			320.6	1.66133	1.64121	1.66558	1.59062	1.65717			320.6	1.63068	1.64359	1.62452	1.69505	1.65717
320.8	1.64253	1.6215	1.59407	1.62631	1.66677			320.8	1.65861	1.64106	1.66677	1.59423	1.6562			320.8	1.63476	1.64353	1.62631	1.70071	1.6562
321	1.64458	1.62384	1.59235	1.62313	1.66783			321	1.65873	1.64262	1.66783	1.59372	1.65505			321	1.62989	1.65078	1.62313	1.69816	1.65505
321.2	1.64431	1.62522	1.59566	1.62438	1.66735			321.2	1.66036	1.6426	1.66735	1.59791	1.6584			321.2	1.63401	1.65054	1.62438	1.69977	1.6584
321.4	1.64231	1.62529	1.59208	1.62587	1.66967			321.4	1.66273	1.64798	1.66967	1.59869	1.65997			321.4	1.63091	1.64721	1.62587	1.69927	1.65997
321.6	1.64786	1.62081	1.59094	1.62586	1.6765			321.6	1.66511	1.64275	1.6765	1.59636	1.65882			321.6	1.62719	1.64432	1.62586	1.69812	1.65882
321.8	1.64927	1.6253	1.60038	1.62722	1.67183			321.8	1.66514	1.64513	1.67183	1.59307	1.65928			321.8	1.63381	1.64936	1.62722	1.70483	1.65928
322	1.64759	1.62124	1.5997	1.62802	1.67174			322	1.66221	1.6488	1.67174	1.59223	1.65729			322	1.63356	1.64993	1.62802	1.70434	1.65729
322.2	1.65004	1.62499	1.59642	1.62738	1.67288			322.2	1.66099	1.64656	1.67288	1.59987	1.6584			322.2	1.63498	1.64925	1.62738	1.70254	1.6584
322.4	1.6491	1.62509	1.60198	1.6294	1.67649			322.4	1.66418	1.64895	1.67649	1.59511	1.66283			322.4	1.63385	1.65241	1.6294	1.70742	1.66283
322.6	1.65372	1.62338	1.60119	1.63047	1.67602			322.6	1.66413	1.65209	1.67602	1.60469	1.66433			322.6	1.63597	1.6543	1.63047	1.70489	1.66433
322.8	1.65069	1.62977	1.60309	1.63183	1.67691			322.8	1.66675	1.65516	1.67691	1.59808	1.65786			322.8	1.63699	1.65275	1.63183	1.70867	1.65786
323	1.64904	1.6272	1.59728	1.6319	1.67639			323	1.66682	1.64908	1.67639	1.60636	1.66384			323	1.63552	1.65045	1.6319	1.7023	1.66384
323.2	1.6546	1.62892	1.60504	1.63343	1.67903			323.2	1.67027	1.65007	1.67903	1.605	1.66576			323.2	1.63915	1.65039	1.63343	1.70962	1.66576
323.4	1.64899	1.62478	1.60313	1.63342	1.67538			323.4	1.66589	1.65193	1.67538	1.60299	1.66294			323.4	1.63878	1.65265	1.63342	1.70509	1.66294
323.6	1.65633	1.62983	1.60245	1.63408	1.67882			323.6	1.66936	1.65249	1.67882	1.6022	1.66171			323.6	1.63992	1.65565	1.63408	1.70765	1.66171
323.8	1.65318	1.62751	1.60085	1.6344	1.6825			323.8	1.6696	1.65145	1.6825	1.60533	1.66765			323.8	1.64001	1.65446	1.6344	1.70963	1.66765
324	1.65555	1.63089	1.60062	1.6367	1.68009			324	1.67325	1.65323	1.68009	1.60191	1.66329			324	1.64091	1.65555	1.6367	1.71136	1.66329
324.2	1.65347	1.63242	1.60507	1.63609	1.68018			324.2	1.66759	1.65372	1.68018	1.6063	1.66796			324.2	1.6406	1.65576	1.63609	1.71257	1.66796
324.4	1.65857	1.62856	1.60418	1.63531	1.6773			324.4	1.66929	1.65223	1.6773	1.60658	1.66685			324.4	1.64411	1.66	1.63531	1.70922	1.66685
324.6	1.65715	1.63	1.60754	1.63258	1.68238			324.6	1.67352	1.65399	1.68238	1.61018	1.66627			324.6	1.64169	1.65759	1.63258	1.70757	1.66627
324.8	1.65809	1.63403	1.60519	1.63633	1.6811			324.8	1.67339	1.65699	1.6811	1.60289	1.6709			324.8	1.64498	1.65915	1.63633	1.71305	1.6709
325	1.65407	1.63575	1.60727	1.63582	1.68687			325	1.67551	1.65862	1.68687	1.60458	1.67163			325	1.64448	1.66011	1.63582	1.71183	1.67163
325.2	1.65785	1.63428	1.60464	1.63982	1.68471			325.2	1.67601	1.65282	1.68471	1.60669	1.66989			325.2	1.64557	1.6619	1.63982	1.71269	1.66989
325.4	1.65911	1.63894	1.61243	1.64159	1.68295			325.4	1.67671	1.65763	1.68295	1.60878	1.67021			325.4	1.64625	1.65887	1.64159	1.71323	1.67021
325.6	1.6553	1.63716	1.61065	1.64111	1.6889			325.6	1.67688	1.65965	1.6889	1.61151	1.67023			325.6	1.64625	1.66192	1.64111	1.71701	1.67023
325.8	1.66368	1.63402	1.61115	1.64162	1.68466			325.8	1.67606	1.65688	1.68466	1.61404	1.67324			325.8	1.65192	1.66597	1.64162	1.71571	1.67324
326	1.66078	1.63592	1.61283	1.64004	1.68436			326	1.67625	1.66199	1.68436	1.60815	1.67189			326	1.64928	1.6635	1.64004	1.71941	1.67189
326.2	1.66043	1.63372	1.61485	1.63882	1.68457			326.2	1.68127	1.66049	1.68457	1.61164	1.67448			326.2	1.65039	1.66091	1.63882	1.71881	1.67448
326.4	1.66265	1.63758	1.60985	1.6368	1.6869			326.4	1.67838	1.65935	1.6869	1.61411	1.67412			326.4	1.64728	1.66437	1.6368	1.71624	1.67412
326.6	1.66332	1.64209	1.61344	1.64446	1.68773			326.6	1.6785	1.661	1.68773	1.61239	1.67524			326.6	1.64706	1.66809	1.64446	1.7183	1.67524
326.8	1.66392	1.63845	1.61444	1.64259	1.69007			326.8	1.67798	1.6621	1.69007	1.6113	1.6756			326.8	1.65075	1.66276	1.64259	1.71899	1.6756
327	1.6657	1.64292	1.61269	1.64696	1.68471			327	1.67565	1.66123	1.68471	1.61544	1.67621			327	1.65228	1.66482	1.64696	1.71763	1.67621
327.2	1.66315	1.64178	1.61966	1.64381	1.69285			327.2	1.68105	1.6578	1.69285	1.61411	1.67448			327.2	1.65011	1.66572	1.64381	1.7207	1.67448
327.4	1.66438	1.64187	1.61559	1.64609	1.68875			327.4	1.6817	1.66579	1.68875	1.61453	1.67458			327.4	1.65329	1.6672	1.64609	1.71782	1.67458
327.6	1.66839	1.64236	1.61796	1.64774	1.69021			327.6	1.68389	1.66376	1.69021	1.61432	1.67539			327.6	1.65368	1.66919	1.64774	1.72173	1.67539
327.8	1.66239	1.6393	1.61663	1.64886	1.69511			327.8	1.6861	1.66384	1.69511	1.61444	1.67868			327.8	1.65286	1.67099	1.64886	1.7238	1.67868
328	1.66689	1.64197	1.62002	1.64732	1.69345			328	1.68372	1.66684	1.69345	1.617	1.68091			328	1.65999	1.66972	1.64732	1.72437	1.68091
328.2	1.66853	1.64014	1.61669	1.64755	1.69112			328.2	1.68351	1.66703	1.69112	1.61982	1.68543			328.2	1.65617	1.66843	1.64755	1.7243	1.68543
328.4	1.66804	1.64489	1.62489	1.64893	1.6976			328.4	1.68701	1.66953	1.6976	1.61958	1.67734			328.4	1.65518	1.66802	1.64893	1.723	1.67734
328.6	1.67028	1.64632	1.61645	1.65123	1.69413			328.6	1.68325	1.66845	1.69413	1.61458	1.68578			328.6	1.65499	1.67006	1.65123	1.72595	1.68578
328.8	1.6691	1.6429	1.62228	1.64928	1.69048			328.8	1.68702	1.67012	1.69048	1.61889	1.68592			328.8	1.65903	1.67083	1.64928	1.72809	1.68592
329	1.67321	1.64274	1.62225	1.64705	1.69761			329	1.68634	1.67034	1.69761	1.62087	1.68169			329	1.65772	1.67374	1.64705	1.72743	1.68169
329.2	1.67087	1.65034	1.61789	1.65017	1.70052			329.2	1.688	1.67539	1.70052	1.62336	1.68247			329.2	1.66075	1.67057	1.65017	1.72512	1.68247
329.4	1.67013	1.64809	1.6226	1.65183	1.7006			329.4	1.68947	1.67142	1.7006	1.61969	1.68606			329.4	1.65665	1.67314	1.65183	1.72678	1.68606
329.6	1.67429	1.64857	1.62251	1.65281	1.69836			329.6	1.68978	1.67252	1.69836	1.62034	1.6827			329.6	1.66272	1.67088	1.65281	1.72657	1.6827
329.8	1.67044	1.64746	1.62165	1.65028	1.69501			329.8	1.69071	1.67159	1.69501	1.6221	1.68472			329.8	1.65936	1.67306	1.65028	1.72788	1.68472
330	1.69929	1.67104	1.64416	1.67161	1.71477			330	1.70693	1.68377	1.71477	1.63622	1.70178			330	1.66993	1.69144	1.67161	1.74073	1.70178
330.2	1.69365	1.66864	1.64454	1.67419	1.72002			330.2	1.70396	1.68539	1.72002	1.63686	1.70081			330.2	1.67253	1.68748	1.67419	1.74165	1.70081
330.4	1.69622	1.66579	1.64087	1.67587	1.71461			330.4	1.70092	1.68561	1.71461	1.64127	1.70538			330.4	1.67549	1.68608	1.67587	1.73884	1.70538
330.6	1.68954	1.66529	1.63726	1.67549	1.71591			330.6	1.70537	1.68892	1.71591	1.63675	1.70465			330.6	1.67384	1.69112	1.67549	1.74248	1.70465
330.8	1.69413	1.66955	1.64084	1.67137	1.72042			330.8	1.71158	1.68712	1.72042	1.64077	1.70555			330.8	1.67352	1.68867	1.67137	1.74107	1.70555
331	1.69021	1.66681	1.64348	1.6715	1.72008			331	1.70823	1.68473	1.72008	1.63724	1.70238			331	1.67114	1.69235	1.6715	1.74443	1.70238
331.2	1.6955	1.66258	1.63942	1.67149	1.71885			331.2	1.70611	1.68604	1.71885	1.6386	1.70436			331.2	1.67625	1.6926	1.67149	1.74086	1.70436
331.4	1.68883	1.66249	1.6394	1.67184	1.71939			331.4	1.70571	1.68787	1.71939	1.63883	1.70711			331.4	1.67323	1.69011	1.67184	1.74211	1.70711
331.6	1.68771	1.6623	1.63164	1.67502	1.71925			331.6	1.7104	1.68741	1.71925	1.64281	1.70724			331.6	1.67669	1.68797	1.67502	1.74519	1.70724
331.8	1.689	1.6641	1.63965	1.67159	1.72028			331.8	1.70463	1.68846	1.72028	1.63698	1.70754			331.8	1.67498	1.69002	1.67159	1.74183	1.70754
332	1.69173	1.66542	1.64101	1.67658	1.71962			332	1.70582	1.68766	1.71962	1.63911	1.707			332	1.6763	1.69141	1.67658	1.74536	1.707
332.2	1.6919	1.66348	1.63835	1.67702	1.72225			332.2	1.70631	1.69108	1.72225	1.63922	1.70827			332.2	1.67533	1.69101	1.67702	1.74432	1.70827
332.4	1.68887	1.66274	1.63531	1.67506	1.71849			332.4	1.70717	1.68661	1.71849	1.64186	1.71024			332.4	1.67497	1.68996	1.67506	1.74219	1.71024
332.6	1.6904	1.66493	1.63766	1.67651	1.72177			332.6	1.70803	1.6924	1.72177	1.63735	1.70903			332.6	1.67686	1.69391	1.67651	1.74354	1.70903
332.8	1.69128	1.66478	1.63236	1.68185	1.72392			332.8	1.71119	1.69117	1.72392	1.63813	1.7138			332.8	1.67159	1.69029	1.68185	1.74391	1.7138
333	1.68846	1.66337	1.63584	1.67418	1.72143			333	1.70406	1.69222	1.72143	1.63937	1.713			333	1.67483	1.6944	1.67418	1.74461	1.713
333.2	1.68728	1.66281	1.63493	1.67585	1.72179			333.2	1.70968	1.68962	1.72179	1.64207	1.7102			333.2	1.6814	1.68927	1.67585	1.74522	1.7102
333.4	1.68781	1.6631	1.63783	1.67443	1.7244			333.4	1.70636	1.69008	1.7244	1.64044	1.70821			333.4	1.67602	1.68941	1.67443	1.74386	1.70821
333.6	1.68527	1.66321	1.63527	1.6775	1.72219			333.6	1.71452	1.69055	1.72219	1.64522	1.71023			333.6	1.67546	1.69458	1.6775	1.74583	1.71023
333.8	1.6914	1.66206	1.634	1.67512	1.72601			333.8	1.71065	1.68835	1.72601	1.6398	1.71086			333.8	1.67756	1.69332	1.67512	1.74515	1.71086
334	1.68478	1.66185	1.63397	1.67987	1.72498			334	1.70655	1.68637	1.72498	1.63882	1.71274			334	1.678	1.69332	1.67987	1.74832	1.71274
334.2	1.69154	1.66032	1.63264	1.67842	1.72067			334.2	1.71075	1.69058	1.72067	1.63941	1.71177			334.2	1.67841	1.69583	1.67842	1.74418	1.71177
334.4	1.69092	1.65884	1.63489	1.68128	1.72016			334.4	1.70847	1.68806	1.72016	1.63948	1.70822			334.4	1.67918	1.69111	1.68128	1.74517	1.70822
334.6	1.68352	1.66151	1.63155	1.67588	1.72502			334.6	1.71137	1.68874	1.72502	1.64204	1.71236			334.6	1.67848	1.69185	1.67588	1.75004	1.71236
334.8	1.68805	1.65544	1.63318	1.68305	1.72437			334.8	1.70659	1.68705	1.72437	1.64239	1.71255			334.8	1.67918	1.68941	1.68305	1.74637	1.71255
335	1.68667	1.65782	1.63407	1.67866	1.72118			335	1.70604	1.68614	1.72118	1.64766	1.71137			335	1.67709	1.69161	1.67866	1.74402	1.71137
335.2	1.68593	1.6576	1.6348	1.67477	1.72361			335.2	1.7108	1.69085	1.72361	1.64186	1.70966			335.2	1.68022	1.69612	1.67477	1.74658	1.70966
335.4	1.68469	1.65703	1.63205	1.67776	1.72366			335.4	1.70518	1.69127	1.72366	1.64237	1.71051			335.4	1.67831	1.69378	1.67776	1.74824	1.71051
335.6	1.6864	1.65975	1.63101	1.67972	1.72713			335.6	1.71231	1.69188	1.72713	1.64209	1.71327			335.6	1.67856	1.69714	1.67972	1.74443	1.71327
335.8	1.68483	1.65976	1.63424	1.67888	1.72369			335.8	1.71062	1.68863	1.72369	1.64356	1.70747			335.8	1.67793	1.6921	1.67888	1.7471	1.70747
336	1.68287	1.66246	1.63083	1.67854	1.72217			336	1.708	1.68996	1.72217	1.64399	1.7119			336	1.67952	1.69181	1.67854	1.74487	1.7119
336.2	1.68524	1.65711	1.63358	1.68001	1.72572			336.2	1.70888	1.68942	1.72572	1.64086	1.70981			336.2	1.67923	1.69329	1.68001	1.74958	1.70981
336.4	1.68416	1.65929	1.63085	1.67372	1.72676			336.4	1.70731	1.68771	1.72676	1.64027	1.70822			336.4	1.67659	1.69303	1.67372	1.74798	1.70822
336.6	1.68266	1.65989	1.62799	1.67886	1.72596			336.6	1.71135	1.68799	1.72596	1.64929	1.70763			336.6	1.67879	1.69502	1.67886	1.74703	1.70763
336.8	1.68049	1.65924	1.63423	1.67875	1.72184			336.8	1.70828	1.68898	1.72184	1.64258	1.71266			336.8	1.67811	1.69098	1.67875	1.74772	1.71266
337	1.68649	1.66037	1.63215	1.6779	1.72321			337	1.70649	1.69169	1.72321	1.6448	1.71123			337	1.68207	1.69356	1.6779	1.74464	1.71123
337.2	1.68418	1.65662	1.63213	1.67764	1.72747			337.2	1.70979	1.68996	1.72747	1.64339	1.71107			337.2	1.68169	1.69452	1.67764	1.74689	1.71107
337.4	1.68394	1.65921	1.6305	1.68291	1.72424			337.4	1.70706	1.69174	1.72424	1.64183	1.7112			337.4	1.68146	1.69529	1.68291	1.75005	1.7112
337.6	1.68513	1.65557	1.63063	1.6814	1.72542			337.6	1.71105	1.69187	1.72542	1.64127	1.70913			337.6	1.67652	1.69146	1.6814	1.7475	1.70913
337.8	1.68186	1.66037	1.63222	1.67367	1.72237			337.8	1.71455	1.68952	1.72237	1.64201	1.7132			337.8	1.67951	1.69366	1.67367	1.74774	1.7132
338	1.68429	1.65638	1.63075	1.68005	1.72359			338	1.70866	1.69014	1.72359	1.64175	1.7126			338	1.68186	1.69682	1.68005	1.7464	1.7126
338.2	1.68318	1.65872	1.62976	1.68006	1.72423			338.2	1.71096	1.68978	1.72423	1.64555	1.71203			338.2	1.67799	1.69664	1.68006	1.74754	1.71203
338.4	1.68192	1.6561	1.62496	1.68243	1.72266			338.4	1.71486	1.69022	1.72266	1.64387	1.71624			338.4	1.67846	1.69182	1.68243	1.74902	1.71624
338.6	1.68153	1.65143	1.62835	1.67805	1.72562			338.6	1.70821	1.69128	1.72562	1.64668	1.70917			338.6	1.68049	1.69886	1.67805	1.74901	1.70917
338.8	1.6806	1.65792	1.62955	1.67779	1.72482			338.8	1.70951	1.68824	1.72482	1.64128	1.71005			338.8	1.67891	1.69341	1.67779	1.74976	1.71005
339	1.68063	1.65824	1.63013	1.67633	1.7209			339	1.71269	1.69346	1.7209	1.64274	1.71147			339	1.68115	1.69403	1.67633	1.74782	1.71147
339.2	1.67834	1.65838	1.63063	1.681	1.72655			339.2	1.71334	1.6919	1.72655	1.64285	1.71288			339.2	1.68026	1.69385	1.681	1.7482	1.71288
339.4	1.68009	1.65587	1.62764	1.67845	1.72064			339.4	1.7075	1.6909	1.72064	1.64297	1.71037			339.4	1.68263	1.69507	1.67845	1.74607	1.71037
339.6	1.67949	1.65478	1.62894	1.68297	1.72205			339.6	1.7119	1.69306	1.72205	1.64664	1.71075			339.6	1.68138	1.69745	1.68297	1.74379	1.71075
339.8	1.68489	1.65695	1.63166	1.67849	1.72481			339.8	1.71046	1.6944	1.72481	1.63994	1.71184			339.8	1.67779	1.69584	1.67849	1.75124	1.71184
340	1.68321	1.65335	1.62647	1.68256	1.72469			340	1.71024	1.69089	1.72469	1.64659	1.70802			340	1.67924	1.69338	1.68256	1.74671	1.70802
340.2	1.68186	1.65303	1.62836	1.6803	1.72472			340.2	1.71161	1.69285	1.72472	1.6446	1.70984			340.2	1.67805	1.69311	1.6803	1.74631	1.70984
340.4	1.68375	1.65575	1.62825	1.6809	1.72511			340.4	1.71303	1.69566	1.72511	1.64549	1.71364			340.4	1.67717	1.69367	1.6809	1.74367	1.71364
340.6	1.68063	1.65689	1.62687	1.68086	1.72779			340.6	1.71281	1.68806	1.72779	1.6452	1.70835			340.6	1.67866	1.69352	1.68086	1.7468	1.70835
340.8	1.68098	1.64901	1.6258	1.6787	1.72617			340.8	1.71219	1.69189	1.72617	1.64525	1.71304			340.8	1.67756	1.69823	1.6787	1.74973	1.71304
341	1.67855	1.65193	1.62717	1.68151	1.72445			341	1.71385	1.68885	1.72445	1.64227	1.71077			341	1.67641	1.69592	1.68151	1.74371	1.71077
341.2	1.68164	1.65606	1.62852	1.68135	1.72496			341.2	1.7102	1.68728	1.72496	1.64486	1.71655			341.2	1.67745	1.69151	1.68135	1.74417	1.71655
341.4	1.68276	1.65801	1.6254	1.68079	1.72384			341.4	1.7137	1.6913	1.72384	1.6485	1.71409			341.4	1.68188	1.69348	1.68079	1.74889	1.71409
341.6	1.67989	1.65334	1.6291	1.67985	1.72642			341.6	1.71461	1.69025	1.72642	1.64577	1.70802			341.6	1.68097	1.69787	1.67985	1.75147	1.70802
341.8	1.68112	1.65649	1.62857	1.67777	1.72607			341.8	1.70972	1.69025	1.72607	1.64693	1.71148			341.8	1.67972	1.69433	1.67777	1.74898	1.71148
342	1.67772	1.6554	1.62781	1.67974	1.72469			342	1.71375	1.69142	1.72469	1.64678	1.70939			342	1.67877	1.69528	1.67974	1.74718	1.70939
342.2	1.68225	1.65397	1.63164	1.68118	1.7251			342.2	1.70929	1.6912	1.7251	1.64709	1.70918			342.2	1.67989	1.69634	1.68118	1.75071	1.70918
342.4	1.68077	1.65599	1.62724	1.68109	1.7274			342.4	1.71097	1.69022	1.7274	1.6421	1.70913			342.4	1.68192	1.69554	1.68109	1.74615	1.70913
342.6	1.68198	1.65422	1.62874	1.67983	1.72651			342.6	1.71289	1.69171	1.72651	1.64467	1.7105			342.6	1.68041	1.69697	1.67983	1.74644	1.7105
342.8	1.6821	1.65283	1.62588	1.68075	1.72648			342.8	1.71212	1.68988	1.72648	1.64523	1.70851			342.8	1.67687	1.69429	1.68075	1.74846	1.70851
343	1.67794	1.65815	1.626	1.68039	1.72725			343	1.71125	1.69276	1.72725	1.64377	1.71166			343	1.68267	1.69749	1.68039	1.7472	1.71166
343.2	1.68143	1.65248	1.62819	1.67759	1.72625			343.2	1.7091	1.69148	1.72625	1.64394	1.71361			343.2	1.68108	1.69555	1.67759	1.74875	1.71361
343.4	1.67781	1.6503	1.62724	1.6836	1.72391			343.4	1.71129	1.69401	1.72391	1.6436	1.71156			343.4	1.68103	1.69473	1.6836	1.75046	1.71156
343.6	1.68092	1.65104	1.62767	1.67959	1.72137			343.6	1.7062	1.69187	1.72137	1.6447	1.71397			343.6	1.68222	1.69596	1.67959	1.7497	1.71397
343.8	1.6795	1.65308	1.62318	1.68161	1.72823			343.8	1.70956	1.68707	1.72823	1.64135	1.71152			343.8	1.67827	1.70259	1.68161	1.74464	1.71152
344	1.6829	1.65296	1.62493	1.67952	1.72273			344	1.71595	1.69284	1.72273	1.64607	1.71319			344	1.68257	1.6984	1.67952	1.74439	1.71319
344.2	1.67968	1.65029	1.62651	1.68267	1.72457			344.2	1.71301	1.6917	1.72457	1.64313	1.71442			344.2	1.67899	1.69312	1.68267	1.74398	1.71442
344.4	1.67537	1.65311	1.63007	1.68224	1.72142			344.4	1.7097	1.69183	1.72142	1.64507	1.71126			344.4	1.683	1.69618	1.68224	1.74829	1.71126
344.6	1.68037	1.65522	1.62794	1.67989	1.72788			344.6	1.71084	1.69106	1.72788	1.64379	1.70976			344.6	1.68174	1.69563	1.67989	1.74615	1.70976
344.8	1.67904	1.65279	1.62278	1.68057	1.72782			344.8	1.714	1.69206	1.72782	1.6462	1.71441			344.8	1.6813	1.69642	1.68057	1.74915	1.71441
345	1.67578	1.65614	1.62773	1.67956	1.72372			345	1.71323	1.6912	1.72372	1.64658	1.71085			345	1.68122	1.69522	1.67956	1.75383	1.71085
345.2	1.67984	1.65402	1.63017	1.67863	1.72385			345.2	1.71404	1.69066	1.72385	1.64195	1.71187			345.2	1.68037	1.69522	1.67863	1.74845	1.71187
345.4	1.67628	1.65318	1.62581	1.67927	1.72744			345.4	1.71107	1.69593	1.72744	1.64064	1.71372			345.4	1.67845	1.69532	1.67927	1.74658	1.71372
345.6	1.6727	1.65229	1.6286	1.68122	1.72309			345.6	1.71112	1.68965	1.72309	1.64617	1.71393			345.6	1.68151	1.69849	1.68122	1.74778	1.71393
345.8	1.67919	1.65119	1.62523	1.67925	1.72631			345.8	1.71331	1.69245	1.72631	1.64633	1.71027			345.8	1.68244	1.69581	1.67925	1.74711	1.71027
346	1.68066	1.65207	1.62546	1.68114	1.72768			346	1.71107	1.69023	1.72768	1.64227	1.71268			346	1.67992	1.69382	1.68114	1.74647	1.71268
346.2	1.67983	1.65455	1.62663	1.67924	1.72512			346.2	1.71162	1.69238	1.72512	1.64709	1.7127			346.2	1.67736	1.69148	1.67924	1.74612	1.7127
346.4	1.67364	1.64923	1.6226	1.68091	1.72322			346.4	1.71206	1.68951	1.72322	1.64436	1.71156			346.4	1.67942	1.69899	1.68091	1.74904	1.71156
346.6	1.67543	1.65128	1.62736	1.67822	1.73134			346.6	1.71321	1.69335	1.73134	1.6469	1.70585			346.6	1.68179	1.69513	1.67822	1.74729	1.70585
346.8	1.67756	1.65075	1.62315	1.67833	1.72454			346.8	1.71085	1.6921	1.72454	1.64723	1.71033			346.8	1.67953	1.69618	1.67833	1.74826	1.71033
347	1.67977	1.65085	1.62564	1.68166	1.72872			347	1.71166	1.68899	1.72872	1.64402	1.71344			347	1.67742	1.69499	1.68166	1.74799	1.71344
347.2	1.6781	1.65071	1.62897	1.68	1.72637			347.2	1.71056	1.69759	1.72637	1.64224	1.70771			347.2	1.68044	1.69589	1.68	1.75223	1.70771
347.4	1.67953	1.64772	1.6217	1.67631	1.72441			347.4	1.71239	1.68817	1.72441	1.6455	1.71202			347.4	1.68295	1.6963	1.67631	1.74634	1.71202
347.6	1.67718	1.65156	1.62521	1.68235	1.7223			347.6	1.7149	1.69132	1.7223	1.64436	1.71663			347.6	1.68025	1.69725	1.68235	1.74331	1.71663
347.8	1.67559	1.65113	1.6273	1.68154	1.72582			347.8	1.7089	1.69386	1.72582	1.64309	1.70861			347.8	1.68245	1.69331	1.68154	1.74486	1.70861
348	1.67731	1.65141	1.62427	1.68318	1.72508			348	1.71126	1.69503	1.72508	1.64431	1.71162			348	1.68188	1.69601	1.68318	1.75063	1.71162
348.2	1.67732	1.65166	1.62457	1.68398	1.72689			348.2	1.71408	1.68944	1.72689	1.64665	1.71152			348.2	1.67891	1.6905	1.68398	1.74623	1.71152
348.4	1.6796	1.65286	1.62378	1.68092	1.72498			348.4	1.71059	1.69249	1.72498	1.64288	1.71201			348.4	1.67962	1.69433	1.68092	1.74625	1.71201
348.6	1.67095	1.65075	1.62352	1.67657	1.72374			348.6	1.70926	1.69352	1.72374	1.64671	1.71174			348.6	1.68085	1.69574	1.67657	1.74283	1.71174
348.8	1.67885	1.64701	1.62353	1.68058	1.72159			348.8	1.71436	1.6939	1.72159	1.63938	1.71287			348.8	1.68172	1.69105	1.68058	1.7498	1.71287
349	1.6793	1.6545	1.62505	1.68235	1.72528			349	1.71512	1.6934	1.72528	1.64553	1.70902			349	1.67759	1.69741	1.68235	1.74823	1.70902
349.2	1.67407	1.65035	1.62511	1.67993	1.7213			349.2	1.71613	1.69185	1.7213	1.64741	1.70995			349.2	1.68097	1.69414	1.67993	1.74722	1.70995
349.4	1.68007	1.65127	1.62329	1.68061	1.72488			349.4	1.71267	1.6909	1.72488	1.64611	1.7099			349.4	1.68207	1.69612	1.68061	1.74544	1.7099
349.6	1.67926	1.64832	1.62707	1.67923	1.72662			349.6	1.71022	1.69007	1.72662	1.64339	1.71186			349.6	1.68168	1.69609	1.67923	1.74299	1.71186
349.8	1.67665	1.65175	1.62389	1.6808	1.72505			349.8	1.71109	1.69031	1.72505	1.64335	1.71033			349.8	1.67957	1.69966	1.6808	1.75045	1.71033
350	1.6752	1.64984	1.6227	1.67804	1.72469			350	1.71195	1.69582	1.72469	1.64451	1.71141			350	1.679	1.69858	1.67804	1.74567	1.71141
350.2	1.67854	1.65067	1.62408	1.68325	1.72682			350.2	1.7127	1.68737	1.72682	1.64504	1.71389			350.2	1.67901	1.69466	1.68325	1.74627	1.71389
350.4	1.67392	1.65312	1.62289	1.68016	1.726			350.4	1.70892	1.69293	1.726	1.64699	1.71248			350.4	1.67717	1.69081	1.68016	1.74507	1.71248
350.6	1.67562	1.6528	1.62717	1.6826	1.72337			350.6	1.7124	1.69358	1.72337	1.64514	1.71551			350.6	1.68286	1.69572	1.6826	1.74813	1.71551
350.8	1.67359	1.65448	1.62511	1.681	1.72563			350.8	1.71311	1.69395	1.72563	1.643	1.71067			350.8	1.67956	1.69295	1.681	1.75182	1.71067
351	1.67306	1.64959	1.62326	1.68148	1.72492			351	1.71108	1.69237	1.72492	1.64447	1.71137			351	1.68281	1.69264	1.68148	1.74772	1.71137
351.2	1.67687	1.65217	1.6265	1.6797	1.72597			351.2	1.70921	1.69192	1.72597	1.64342	1.715			351.2	1.67984	1.69776	1.6797	1.74675	1.715
351.4	1.67692	1.65181	1.62242	1.67537	1.72235			351.4	1.71021	1.69006	1.72235	1.64318	1.70952			351.4	1.68075	1.6964	1.67537	1.74752	1.70952
351.6	1.67521	1.65178	1.62264	1.68409	1.72632			351.6	1.71218	1.69221	1.72632	1.64512	1.71042			351.6	1.67878	1.69849	1.68409	1.74704	1.71042
351.8	1.67566	1.65025	1.61818	1.6827	1.72507			351.8	1.71114	1.69182	1.72507	1.64244	1.70992			351.8	1.68419	1.69449	1.6827	1.75097	1.70992
352	1.67902	1.65124	1.62214	1.67897	1.72309			352	1.71468	1.69167	1.72309	1.64388	1.71037			352	1.67753	1.69444	1.67897	1.74525	1.71037
352.2	1.67305	1.65093	1.62261	1.67909	1.72297			352.2	1.71135	1.69282	1.72297	1.64383	1.70924			352.2	1.67721	1.6951	1.67909	1.74938	1.70924
352.4	1.67626	1.64937	1.62386	1.67945	1.72044			352.4	1.70969	1.68893	1.72044	1.64209	1.71025			352.4	1.6809	1.69395	1.67945	1.74249	1.71025
352.6	1.67783	1.64695	1.62178	1.6788	1.72662			352.6	1.71343	1.68962	1.72662	1.64427	1.71071			352.6	1.68285	1.69627	1.6788	1.74725	1.71071
352.8	1.67963	1.64754	1.62049	1.67482	1.72312			352.8	1.71067	1.68989	1.72312	1.64164	1.7129			352.8	1.68117	1.70146	1.67482	1.74633	1.7129
353	1.67604	1.64914	1.624	1.6806	1.72331			353	1.71058	1.69046	1.72331	1.64456	1.71326			353	1.68186	1.69598	1.6806	1.7471	1.71326
353.2	1.67844	1.64538	1.62222	1.68077	1.72558			353.2	1.71325	1.69185	1.72558	1.64506	1.71507			353.2	1.67996	1.69179	1.68077	1.74992	1.71507
353.4	1.67637	1.65034	1.62168	1.67854	1.72632			353.4	1.71387	1.69405	1.72632	1.64864	1.71356			353.4	1.67921	1.69254	1.67854	1.74604	1.71356
353.6	1.67585	1.65381	1.62169	1.6799	1.7226			353.6	1.71142	1.6939	1.7226	1.64063	1.7094			353.6	1.68053	1.69613	1.6799	1.74249	1.7094
353.8	1.67519	1.65252	1.62004	1.67924	1.72513			353.8	1.71368	1.69337	1.72513	1.6455	1.71338			353.8	1.68197	1.69427	1.67924	1.74666	1.71338
354	1.67805	1.6511	1.6206	1.67729	1.7239			354	1.71356	1.69021	1.7239	1.63926	1.70751			354	1.68394	1.6965	1.67729	1.74928	1.70751
354.2	1.67492	1.64716	1.62464	1.68096	1.72543			354.2	1.71306	1.6922	1.72543	1.64572	1.70978			354.2	1.68289	1.69516	1.68096	1.74878	1.70978
354.4	1.67715	1.64847	1.62414	1.6809	1.72529			354.4	1.71017	1.69073	1.72529	1.64505	1.70908			354.4	1.67986	1.69068	1.6809	1.74819	1.70908
354.6	1.67507	1.64915	1.62215	1.6782	1.72369			354.6	1.70981	1.6935	1.72369	1.64485	1.7123			354.6	1.6782	1.69617	1.6782	1.74805	1.7123
354.8	1.67288	1.64857	1.62087	1.68212	1.72516			354.8	1.714	1.69361	1.72516	1.64193	1.71045			354.8	1.68178	1.69588	1.68212	1.74902	1.71045
355	1.67929	1.64797	1.62246	1.68316	1.72526			355	1.71099	1.69344	1.72526	1.64613	1.71265			355	1.6792	1.69285	1.68316	1.74719	1.71265
355.2	1.67608	1.65242	1.62345	1.68088	1.72303			355.2	1.70921	1.69095	1.72303	1.64584	1.71137			355.2	1.68093	1.69329	1.68088	1.74595	1.71137
355.4	1.67665	1.64868	1.62132	1.67832	1.72292			355.4	1.71143	1.68723	1.72292	1.64601	1.71376			355.4	1.6744	1.69278	1.67832	1.74404	1.71376
355.6	1.67449	1.65008	1.61965	1.6801	1.72703			355.6	1.71256	1.69403	1.72703	1.6433	1.7096			355.6	1.67706	1.69352	1.6801	1.74985	1.7096
355.8	1.67655	1.64824	1.62152	1.68231	1.72839			355.8	1.70902	1.69352	1.72839	1.64194	1.71163			355.8	1.67571	1.69371	1.68231	1.74487	1.71163
356	1.67221	1.64832	1.62048	1.68169	1.72626			356	1.7095	1.69398	1.72626	1.64071	1.71343			356	1.68229	1.69672	1.68169	1.74756	1.71343
356.2	1.6728	1.65033	1.62186	1.67882	1.72532			356.2	1.70729	1.69014	1.72532	1.64597	1.71223			356.2	1.67621	1.69534	1.67882	1.74636	1.71223
356.4	1.67533	1.64611	1.62433	1.67507	1.72943			356.4	1.70596	1.68783	1.72943	1.63916	1.71363			356.4	1.67967	1.6958	1.67507	1.74796	1.71363
356.6	1.67556	1.65026	1.62217	1.68278	1.72928			356.6	1.71054	1.68796	1.72928	1.64294	1.71013			356.6	1.67958	1.69622	1.68278	1.74656	1.71013
356.8	1.67123	1.65029	1.62169	1.68313	1.72555			356.8	1.71218	1.69124	1.72555	1.6417	1.71085			356.8	1.68134	1.69323	1.68313	1.75139	1.71085
357	1.67226	1.64793	1.62248	1.6797	1.72471			357	1.70759	1.68869	1.72471	1.64207	1.709			357	1.68039	1.69276	1.6797	1.7497	1.709
357.2	1.67388	1.64809	1.62417	1.67799	1.72686			357.2	1.71206	1.69403	1.72686	1.64416	1.71122			357.2	1.67545	1.69739	1.67799	1.7446	1.71122
357.4	1.67631	1.65017	1.62211	1.67941	1.72596			357.4	1.71103	1.69269	1.72596	1.64655	1.71292			357.4	1.67965	1.69249	1.67941	1.74902	1.71292
357.6	1.6739	1.64511	1.61923	1.67771	1.72531			357.6	1.7104	1.69407	1.72531	1.64016	1.70901			357.6	1.67698	1.69688	1.67771	1.74869	1.70901
357.8	1.67555	1.64747	1.62421	1.67913	1.7235			357.8	1.71441	1.68902	1.7235	1.6406	1.71001			357.8	1.6787	1.69536	1.67913	1.74781	1.71001
358	1.67768	1.64722	1.62184	1.68232	1.72509			358	1.70947	1.69081	1.72509	1.64329	1.70853			358	1.68265	1.6925	1.68232	1.7476	1.70853
358.2	1.67748	1.64709	1.61851	1.67743	1.72422			358.2	1.70775	1.69253	1.72422	1.64534	1.71371			358.2	1.6794	1.69507	1.67743	1.74823	1.71371
358.4	1.67542	1.64628	1.62204	1.68413	1.72868			358.4	1.71008	1.69403	1.72868	1.64143	1.71167			358.4	1.67479	1.69516	1.68413	1.74927	1.71167
358.6	1.67263	1.64472	1.62139	1.67781	1.7269			358.6	1.70967	1.69148	1.7269	1.64738	1.71366			358.6	1.67987	1.69417	1.67781	1.74636	1.71366
358.8	1.67725	1.65045	1.61763	1.67938	1.72915			358.8	1.70629	1.6914	1.72915	1.6417	1.71002			358.8	1.6822	1.69216	1.67938	1.7497	1.71002
359	1.67479	1.64515	1.6229	1.68195	1.72352			359	1.7125	1.69064	1.72352	1.64435	1.70962			359	1.68092	1.6968	1.68195	1.74826	1.70962
359.2	1.67598	1.64864	1.61947	1.67623	1.72446			359.2	1.708	1.68936	1.72446	1.64405	1.71311			359.2	1.67993	1.69227	1.67623	1.74344	1.71311
359.4	1.67269	1.64842	1.62133	1.68042	1.72739			359.4	1.71073	1.69356	1.72739	1.64095	1.71214			359.4	1.67827	1.69363	1.68042	1.74501	1.71214
359.6	1.67457	1.64678	1.61991	1.67899	1.72548			359.6	1.71011	1.69345	1.72548	1.64374	1.7114			359.6	1.68149	1.69248	1.67899	1.74537	1.7114
359.8	1.67232	1.64673	1.62129	1.67801	1.72459			359.8	1.71001	1.6907	1.72459	1.64024	1.71006			359.8	1.68017	1.69389	1.67801	1.74611	1.71006
360	1.66738	1.64599	1.61418	1.67529	1.72566			360	1.71066	1.69989	1.72566	1.64367	1.70634			360	1.68439	1.69663	1.67529	1.74266	1.70634
360.2	1.6813	1.66134	1.627	1.67224	1.72349			360.2	1.72841	1.71813	1.72349	1.66256	1.70827			360.2	1.68473	1.70152	1.67224	1.75188	1.70827
360.4	1.6973	1.67596	1.64003	1.6752	1.72321			360.4	1.74538	1.7325	1.72321	1.67816	1.70964			360.4	1.69036	1.70193	1.6752	1.75422	1.70964
360.6	1.71786	1.69069	1.65946	1.67547	1.72201			360.6	1.76292	1.74756	1.72201	1.69048	1.70533			360.6	1.69713	1.70646	1.67547	1.76686	1.70533
360.8	1.72847	1.71009	1.67587	1.67796	1.7218			360.8	1.77812	1.76496	1.7218	1.71152	1.70729			360.8	1.70513	1.71669	1.67796	1.77437	1.70729
361	1.74649	1.72283	1.68786	1.67407	1.7195			361	1.79461	1.78133	1.7195	1.72991	1.70871			361	1.71352	1.72379	1.67407	1.78151	1.70871
361.2	1.76569	1.74275	1.70646	1.6762	1.72419			361.2	1.81229	1.79666	1.72419	1.74299	1.71088			361.2	1.71658	1.72938	1.6762	1.79049	1.71088
361.4	1.78061	1.75947	1.72639	1.68009	1.72328			361.4	1.83167	1.81501	1.72328	1.76302	1.70723			361.4	1.72654	1.73487	1.68009	1.79856	1.70723
361.6	1.79505	1.77195	1.7401	1.67731	1.7203			361.6	1.84805	1.83376	1.7203	1.77872	1.70688			361.6	1.73087	1.74143	1.67731	1.79926	1.70688
361.8	1.81459	1.79042	1.7517	1.67748	1.72155			361.8	1.86633	1.85029	1.72155	1.79745	1.70904			361.8	1.7381	1.74823	1.67748	1.80861	1.70904
362	1.82567	1.80645	1.77489	1.67975	1.72701			362	1.8766	1.86271	1.72701	1.81398	1.70732			362	1.74576	1.7559	1.67975	1.81824	1.70732
362.2	1.84512	1.81893	1.78439	1.6771	1.72341			362.2	1.8974	1.88457	1.72341	1.82851	1.70835			362.2	1.75208	1.76254	1.6771	1.82295	1.70835
362.4	1.85874	1.83949	1.80011	1.67337	1.72321			362.4	1.91042	1.90217	1.72321	1.84308	1.71143			362.4	1.75991	1.76617	1.67337	1.83088	1.71143
362.6	1.87775	1.8508	1.81638	1.67989	1.72101			362.6	1.9306	1.91873	1.72101	1.86225	1.70909			362.6	1.76665	1.77768	1.67989	1.83273	1.70909
362.8	1.88924	1.8645	1.82717	1.67914	1.72615			362.8	1.9406	1.93198	1.72615	1.87593	1.70916			362.8	1.77182	1.78204	1.67914	1.84438	1.70916
363	1.9036	1.88159	1.84523	1.68201	1.7215			363	1.96195	1.94736	1.7215	1.89659	1.70804			363	1.77954	1.78719	1.68201	1.85404	1.70804
363.2	1.92193	1.89502	1.85711	1.68085	1.72413			363.2	1.9779	1.96449	1.72413	1.91171	1.70788			363.2	1.78389	1.7933	1.68085	1.85775	1.70788
363.4	1.93576	1.91021	1.87547	1.68076	1.72391			363.4	1.99244	1.97956	1.72391	1.92549	1.70415			363.4	1.7943	1.79782	1.68076	1.86248	1.70415
363.6	1.94519	1.92249	1.88537	1.68065	1.72664			363.6	2.01058	1.99723	1.72664	1.9382	1.71			363.6	1.79933	1.8105	1.68065	1.87433	1.71
363.8	1.9618	1.93409	1.90058	1.67754	1.72445			363.8	2.02336	2.01017	1.72445	1.95306	1.71254			363.8	1.80577	1.81509	1.67754	1.87689	1.71254
364	1.97653	1.95228	1.91336	1.68439	1.7241			364	2.03814	2.02677	1.7241	1.97119	1.71301			364	1.81019	1.81901	1.68439	1.88739	1.71301
364.2	1.98828	1.96306	1.92634	1.68097	1.72434			364.2	2.06101	2.04043	1.72434	1.99072	1.70991			364.2	1.81975	1.82405	1.68097	1.89557	1.70991
364.4	2.0031	1.97538	1.94027	1.67982	1.72319			364.4	2.07205	2.05904	1.72319	2.00132	1.7094			364.4	1.82173	1.83236	1.67982	1.90632	1.7094
364.6	2.01992	1.99095	1.95274	1.68155	1.72531			364.6	2.08603	2.07236	1.72531	2.01596	1.70974			364.6	1.83504	1.83806	1.68155	1.90858	1.70974
364.8	2.02906	2.0031	1.96538	1.68038	1.72435			364.8	2.10403	2.08817	1.72435	2.03481	1.71129			364.8	1.84159	1.846	1.68038	1.91528	1.71129
365	2.04317	2.01379	1.97635	1.68327	1.72723			365	2.11689	2.1015	1.72723	2.0459	1.71453			365	1.84157	1.8503	1.68327	1.92525	1.71453
365.2	2.05695	2.02666	1.98664	1.68026	1.72689			365.2	2.1376	2.11672	1.72689	2.06266	1.71191			365.2	1.85188	1.85354	1.68026	1.92684	1.71191
365.4	2.06928	2.04181	2.00479	1.67851	1.72688			365.4	2.14641	2.13342	1.72688	2.07831	1.71389			365.4	1.86024	1.86243	1.67851	1.94041	1.71389
365.6	2.08093	2.05533	2.015	1.67978	1.72944			365.6	2.16159	2.14913	1.72944	2.0918	1.70685			365.6	1.86519	1.86597	1.67978	1.94288	1.70685
365.8	2.09163	2.06663	2.02716	1.68067	1.72613			365.8	2.17716	2.16164	1.72613	2.10947	1.71009			365.8	1.87134	1.87426	1.68067	1.95111	1.71009
366	2.10448	2.08103	2.03722	1.67632	1.72549			366	2.19168	2.18078	1.72549	2.12217	1.71437			366	1.87689	1.87835	1.67632	1.95831	1.71437
366.2	2.11711	2.09038	2.0504	1.68213	1.72899			366.2	2.20336	2.19615	1.72899	2.13594	1.70973			366.2	1.8841	1.88764	1.68213	1.96455	1.70973
366.4	2.13154	2.10445	2.06125	1.68053	1.72808			366.4	2.21457	2.20918	1.72808	2.15436	1.71276			366.4	1.88944	1.89568	1.68053	1.97318	1.71276
366.6	2.14092	2.11556	2.07218	1.67969	1.72394			366.6	2.23631	2.22261	1.72394	2.16426	1.70961			366.6	1.89456	1.90192	1.67969	1.97768	1.70961
366.8	2.15768	2.12351	2.08634	1.67509	1.72725			366.8	2.24891	2.23366	1.72725	2.17811	1.70776			366.8	1.90514	1.90816	1.67509	1.98671	1.70776
367	2.16458	2.136	2.09603	1.68164	1.72267			367	2.26073	2.24625	1.72267	2.19128	1.71147			367	1.90791	1.91336	1.68164	1.99172	1.71147
367.2	2.17653	2.14649	2.10995	1.68278	1.72616			367.2	2.27839	2.26192	1.72616	2.20724	1.71259			367.2	1.91676	1.91715	1.68278	2.00024	1.71259
367.4	2.19112	2.15613	2.11589	1.68344	1.72611			367.4	2.29396	2.2787	1.72611	2.22418	1.7107			367.4	1.92092	1.92173	1.68344	2.00705	1.7107
367.6	2.20246	2.16788	2.1322	1.68306	1.72589			367.6	2.30813	2.29191	1.72589	2.23429	1.70925			367.6	1.93003	1.93203	1.68306	2.01369	1.70925
367.8	2.21356	2.17554	2.14062	1.68032	1.72535			367.8	2.31716	2.30811	1.72535	2.24772	1.71179			367.8	1.93886	1.93921	1.68032	2.02139	1.71179
368	2.22448	2.19045	2.15066	1.68174	1.72859			368	2.33658	2.31855	1.72859	2.25968	1.71056			368	1.93997	1.94442	1.68174	2.02444	1.71056
368.2	2.23075	2.20521	2.15774	1.68232	1.72843			368.2	2.35172	2.33492	1.72843	2.27408	1.70742			368.2	1.94913	1.94715	1.68232	2.0349	1.70742
368.4	2.24598	2.20954	2.17366	1.68096	1.72971			368.4	2.36096	2.34144	1.72971	2.28724	1.70957			368.4	1.95708	1.95384	1.68096	2.03994	1.70957
368.6	2.25203	2.2229	2.18192	1.68402	1.72513			368.6	2.37613	2.36233	1.72513	2.30269	1.71276			368.6	1.96331	1.96005	1.68402	2.05018	1.71276
368.8	2.26572	2.23122	2.1919	1.68531	1.72156			368.8	2.39136	2.37109	1.72156	2.31669	1.70588			368.8	1.97021	1.9652	1.68531	2.05933	1.70588
369	2.27942	2.24405	2.19877	1.67917	1.725			369	2.40577	2.38287	1.725	2.32864	1.71255			369	1.97312	1.97338	1.67917	2.06547	1.71255
369.2	2.28733	2.24944	2.21134	1.67853	1.72971			369.2	2.41486	2.39803	1.72971	2.3414	1.71354			369.2	1.98015	1.9843	1.67853	2.06843	1.71354
369.4	2.2941	2.26309	2.22171	1.67908	1.72235			369.4	2.42841	2.41041	1.72235	2.35472	1.71263			369.4	1.98744	1.98676	1.67908	2.07304	1.71263
369.6	2.30457	2.26882	2.23148	1.68055	1.72632			369.6	2.44018	2.42525	1.72632	2.36744	1.71477			369.6	1.99316	1.99412	1.68055	2.08059	1.71477
369.8	2.31699	2.28176	2.23777	1.6839	1.72742			369.8	2.46005	2.4371	1.72742	2.38102	1.71021			369.8	2.00181	1.99966	1.6839	2.08858	1.71021
370	2.32622	2.28429	2.2501	1.6797	1.72358			370	2.47124	2.45065	1.72358	2.39596	1.71136			370	2.00607	2.00106	1.6797	2.09609	1.71136
370.2	2.33441	2.30255	2.25397	1.68012	1.72368			370.2	2.48246	2.46414	1.72368	2.41015	1.71244			370.2	2.01084	2.00878	1.68012	2.09773	1.71244
370.4	2.348	2.30794	2.26942	1.68242	1.72798			370.4	2.49223	2.48014	1.72798	2.42005	1.7165			370.4	2.01555	2.01678	1.68242	2.11371	1.7165
370.6	2.35566	2.32223	2.27744	1.68156	1.72725			370.6	2.50987	2.49031	1.72725	2.43267	1.70855			370.6	2.02762	2.02335	1.68156	2.11364	1.70855
370.8	2.36342	2.32826	2.28332	1.68442	1.72023			370.8	2.5184	2.50119	1.72023	2.44068	1.71208			370.8	2.03194	2.02478	1.68442	2.12278	1.71208
371	2.37139	2.33394	2.2957	1.68003	1.72761			371	2.53288	2.51045	1.72761	2.45814	1.71019			371	2.03435	2.03307	1.68003	2.12624	1.71019
371.2	2.37784	2.34601	2.30336	1.67812	1.726			371.2	2.54874	2.52807	1.726	2.47008	1.71235			371.2	2.04384	2.03935	1.67812	2.13659	1.71235
371.4	2.39217	2.35366	2.31121	1.68244	1.72715			371.4	2.56318	2.54149	1.72715	2.48067	1.71287			371.4	2.05091	2.04594	1.68244	2.13869	1.71287
371.6	2.39612	2.36261	2.32039	1.68074	1.72635			371.6	2.57085	2.55244	1.72635	2.49526	1.71083			371.6	2.05647	2.05056	1.68074	2.14809	1.71083
371.8	2.40688	2.36814	2.32203	1.68009	1.72563			371.8	2.58259	2.5693	1.72563	2.50128	1.71809			371.8	2.06287	2.05778	1.68009	2.15413	1.71809
372	2.41379	2.37668	2.33411	1.68362	1.7265			372	2.59322	2.57816	1.7265	2.51364	1.71542			372	2.06573	2.06367	1.68362	2.16201	1.71542
372.2	2.42686	2.39039	2.3422	1.68066	1.72953			372.2	2.60651	2.59013	1.72953	2.53013	1.71498			372.2	2.07763	2.06895	1.68066	2.16802	1.71498
372.4	2.43717	2.396	2.35068	1.68176	1.72986			372.4	2.61746	2.60191	1.72986	2.5396	1.7138			372.4	2.07838	2.0739	1.68176	2.17634	1.7138
372.6	2.43878	2.40395	2.35876	1.685	1.72677			372.6	2.63288	2.61291	1.72677	2.55133	1.71671			372.6	2.08566	2.08091	1.685	2.18405	1.71671
372.8	2.45306	2.40937	2.36851	1.68106	1.7281			372.8	2.64338	2.62441	1.7281	2.56051	1.71327			372.8	2.08905	2.08604	1.68106	2.18712	1.71327
373	2.46069	2.42087	2.37595	1.68005	1.72596			373	2.65583	2.63428	1.72596	2.57573	1.71233			373	2.09657	2.09306	1.68005	2.18968	1.71233
373.2	2.46568	2.42176	2.38139	1.68329	1.72725			373.2	2.66396	2.64861	1.72725	2.58202	1.71388			373.2	2.10257	2.09393	1.68329	2.19891	1.71388
373.4	2.47563	2.43328	2.38952	1.68488	1.72575			373.4	2.67434	2.65873	1.72575	2.59939	1.70863			373.4	2.11336	2.101	1.68488	2.20374	1.70863
373.6	2.48121	2.44436	2.39675	1.67896	1.72446			373.6	2.69161	2.66642	1.72446	2.60816	1.71292			373.6	2.11653	2.10803	1.67896	2.21518	1.71292
373.8	2.49587	2.44927	2.40782	1.68163	1.72585			373.8	2.70575	2.68002	1.72585	2.61796	1.70902			373.8	2.11912	2.11453	1.68163	2.21678	1.70902
374	2.49675	2.45717	2.41446	1.68134	1.72694			374	2.71421	2.69655	1.72694	2.63166	1.71283			374	2.12939	2.12336	1.68134	2.22892	1.71283
374.2	2.50808	2.46641	2.42456	1.6804	1.7279			374.2	2.71916	2.70108	1.7279	2.64423	1.71345			374.2	2.13388	2.12832	1.6804	2.23281	1.71345
374.4	2.51063	2.47455	2.42592	1.68158	1.72688			374.4	2.73985	2.71675	1.72688	2.6527	1.71679			374.4	2.1386	2.1342	1.68158	2.23669	1.71679
374.6	2.51656	2.48046	2.43519	1.67997	1.73023			374.6	2.74678	2.72609	1.73023	2.6616	1.71294			374.6	2.14984	2.1376	1.67997	2.24689	1.71294
374.8	2.52445	2.48833	2.44101	1.67755	1.72908			374.8	2.75979	2.73303	1.72908	2.67416	1.70875			374.8	2.15164	2.14877	1.67755	2.24783	1.70875
375	2.53163	2.49439	2.44362	1.68072	1.72291			375	2.77055	2.74917	1.72291	2.68356	1.71134			375	2.15685	2.14902	1.68072	2.25516	1.71134
375.2	2.53864	2.50265	2.45723	1.68261	1.72804			375.2	2.78386	2.75592	1.72804	2.693	1.71182			375.2	2.16574	2.15269	1.68261	2.26562	1.71182
375.4	2.54809	2.50678	2.46039	1.68158	1.72462			375.4	2.78875	2.77058	1.72462	2.70599	1.71339			375.4	2.17191	2.15766	1.68158	2.27222	1.71339
375.6	2.55313	2.51576	2.4655	1.68195	1.72622			375.6	2.80255	2.78304	1.72622	2.71242	1.71061			375.6	2.1771	2.16513	1.68195	2.27675	1.71061
375.8	2.5605	2.5205	2.4769	1.68319	1.72143			375.8	2.80959	2.78672	1.72143	2.72123	1.70944			375.8	2.17549	2.17075	1.68319	2.28348	1.70944
376	2.56711	2.52323	2.48263	1.68179	1.7277			376	2.82351	2.80157	1.7277	2.73452	1.713			376	2.18995	2.18015	1.68179	2.28535	1.713
376.2	2.57583	2.53414	2.48882	1.68515	1.72719			376.2	2.83092	2.81062	1.72719	2.74746	1.71186			376.2	2.19252	2.18911	1.68515	2.29535	1.71186
376.4	2.57809	2.54124	2.49211	1.68315	1.72754			376.4	2.84329	2.82154	1.72754	2.75488	1.71374			376.4	2.20234	2.19038	1.68315	2.30422	1.71374
376.6	2.58745	2.54789	2.4979	1.68144	1.72909			376.6	2.85376	2.82781	1.72909	2.76392	1.71346			376.6	2.20578	2.20064	1.68144	2.30875	1.71346
376.8	2.59322	2.55635	2.50648	1.68475	1.7267			376.8	2.86329	2.84193	1.7267	2.77707	1.71301			376.8	2.20998	2.20094	1.68475	2.31264	1.71301
377	2.60384	2.55926	2.51329	1.6811	1.72492			377	2.87129	2.85092	1.72492	2.78369	1.71148			377	2.21616	2.20356	1.6811	2.31398	1.71148
377.2	2.60679	2.56683	2.51437	1.68424	1.72565			377.2	2.88583	2.86449	1.72565	2.79395	1.71354			377.2	2.22537	2.21374	1.68424	2.32167	1.71354
377.4	2.61424	2.57132	2.52532	1.67779	1.72752			377.4	2.89608	2.87042	1.72752	2.80332	1.71356			377.4	2.22704	2.2136	1.67779	2.33207	1.71356
377.6	2.6158	2.57482	2.53004	1.68142	1.72556			377.6	2.90707	2.88066	1.72556	2.81277	1.71209			377.6	2.23486	2.22033	1.68142	2.33602	1.71209
377.8	2.62552	2.58408	2.53807	1.68313	1.72658			377.8	2.91226	2.89145	1.72658	2.82253	1.71368			377.8	2.24076	2.22834	1.68313	2.34769	1.71368
378	2.62988	2.59077	2.53926	1.67946	1.72741			378	2.92082	2.89777	1.72741	2.83025	1.71244			378	2.24897	2.23582	1.67946	2.34849	1.71244
378.2	2.64058	2.5995	2.54855	1.68326	1.72753			378.2	2.93666	2.90879	1.72753	2.84048	1.71333			378.2	2.25245	2.24247	1.68326	2.35622	1.71333
378.4	2.64674	2.59999	2.55428	1.6801	1.73152			378.4	2.94141	2.91865	1.73152	2.8504	1.71291			378.4	2.2563	2.24569	1.6801	2.36347	1.71291
378.6	2.65102	2.60322	2.55791	1.68602	1.72512			378.6	2.95062	2.92462	1.72512	2.85917	1.71623			378.6	2.26315	2.25426	1.68602	2.36675	1.71623
378.8	2.65559	2.61203	2.56882	1.68077	1.72711			378.8	2.95987	2.93453	1.72711	2.86694	1.71852			378.8	2.2662	2.25425	1.68077	2.37186	1.71852
379	2.66381	2.61608	2.57294	1.68666	1.7299			379	2.9678	2.94133	1.7299	2.87358	1.71179			379	2.27392	2.26336	1.68666	2.37843	1.71179
379.2	2.66731	2.62267	2.57651	1.68272	1.72801			379.2	2.98419	2.95159	1.72801	2.88387	1.71382			379.2	2.2814	2.26507	1.68272	2.38598	1.71382
379.4	2.67273	2.62869	2.58258	1.67897	1.72742			379.4	2.9877	2.95992	1.72742	2.89577	1.71156			379.4	2.28171	2.27229	1.67897	2.39108	1.71156
379.6	2.67962	2.63545	2.58543	1.68507	1.72442			379.6	2.998	2.96901	1.72442	2.89948	1.71015			379.6	2.28866	2.27646	1.68507	2.39462	1.71015
379.8	2.68228	2.63991	2.59019	1.68254	1.73203			379.8	3.00809	2.97947	1.73203	2.91298	1.7148			379.8	2.29864	2.28345	1.68254	2.40484	1.7148
380	2.68989	2.64353	2.59823	1.68292	1.72731			380	3.01588	2.98508	1.72731	2.9242	1.70979			380	2.30782	2.28935	1.68292	2.40666	1.70979
380.2	2.69203	2.64501	2.60405	1.68339	1.72808			380.2	3.02739	2.99935	1.72808	2.92553	1.7111			380.2	2.30974	2.29938	1.68339	2.41466	1.7111
380.4	2.69785	2.65436	2.60909	1.68117	1.72902			380.4	3.03547	3.00267	1.72902	2.93521	1.71595			380.4	2.31557	2.29735	1.68117	2.42085	1.71595
380.6	2.70386	2.65804	2.61143	1.68452	1.72561			380.6	3.03971	3.01156	1.72561	2.94179	1.71291			380.6	2.31511	2.30228	1.68452	2.42867	1.71291
380.8	2.71086	2.66806	2.61619	1.67932	1.7283			380.8	3.0513	3.02183	1.7283	2.94975	1.70984			380.8	2.32614	2.31145	1.67932	2.43561	1.70984
381	2.71968	2.6713	2.62322	1.68387	1.7277			381	3.06095	3.02629	1.7277	2.96029	1.71455			381	2.32973	2.3203	1.68387	2.43765	1.71455
381.2	2.72011	2.67426	2.62205	1.6835	1.72872			381.2	3.0625	3.03473	1.72872	2.96781	1.71126			381.2	2.33752	2.32437	1.6835	2.44434	1.71126
381.4	2.72475	2.68404	2.63051	1.68098	1.72424			381.4	3.07395	3.04532	1.72424	2.97409	1.71088			381.4	2.34215	2.32941	1.68098	2.45089	1.71088
381.6	2.72933	2.68305	2.63284	1.6804	1.72928			381.6	3.08617	3.05425	1.72928	2.98416	1.71205			381.6	2.34772	2.3338	1.6804	2.45525	1.71205
381.8	2.73528	2.68931	2.64097	1.68047	1.72795			381.8	3.09115	3.06272	1.72795	2.99351	1.71239			381.8	2.34971	2.33947	1.68047	2.46105	1.71239
382	2.74123	2.69571	2.64168	1.68394	1.72945			382	3.09812	3.07045	1.72945	2.9943	1.71344			382	2.35776	2.3407	1.68394	2.46511	1.71344
382.2	2.74609	2.69977	2.65046	1.68086	1.73008			382.2	3.10515	3.07417	1.73008	3.00453	1.71329			382.2	2.35893	2.3477	1.68086	2.46749	1.71329
382.4	2.75265	2.70122	2.65609	1.68392	1.7264			382.4	3.11511	3.08352	1.7264	3.00814	1.71366			382.4	2.36828	2.35627	1.68392	2.47939	1.71366
382.6	2.75418	2.71313	2.65771	1.682	1.72964			382.6	3.12427	3.08858	1.72964	3.01866	1.71629			382.6	2.36953	2.35838	1.682	2.48513	1.71629
382.8	2.76336	2.71272	2.65917	1.68352	1.72406			382.8	3.12632	3.09486	1.72406	3.02377	1.71469			382.8	2.37638	2.36068	1.68352	2.49203	1.71469
383	2.76493	2.71745	2.66365	1.68033	1.72507			383	3.13606	3.1055	1.72507	3.03097	1.70954			383	2.38737	2.36666	1.68033	2.49386	1.70954
383.2	2.76834	2.72017	2.67009	1.68315	1.72655			383.2	3.14071	3.10923	1.72655	3.04249	1.71298			383.2	2.39132	2.37171	1.68315	2.50395	1.71298
383.4	2.77219	2.72687	2.67514	1.68515	1.72903			383.4	3.15149	3.11887	1.72903	3.04252	1.7144			383.4	2.39198	2.37579	1.68515	2.50594	1.7144
383.6	2.77273	2.72823	2.67688	1.68041	1.72856			383.6	3.15848	3.1255	1.72856	3.05405	1.71413			383.6	2.39818	2.38006	1.68041	2.51106	1.71413
383.8	2.77931	2.73598	2.68329	1.67906	1.7264			383.8	3.16913	3.13388	1.7264	3.06	1.71657			383.8	2.40342	2.3891	1.67906	2.51376	1.71657
384	2.78429	2.73913	2.68792	1.68043	1.72775			384	3.17464	3.13593	1.72775	3.06864	1.70964			384	2.41315	2.39477	1.68043	2.51865	1.70964
384.2	2.78916	2.74578	2.69041	1.68082	1.73125			384.2	3.18686	3.14772	1.73125	3.07524	1.71065			384.2	2.41453	2.40042	1.68082	2.52847	1.71065
384.4	2.79759	2.7469	2.69422	1.68274	1.72902			384.4	3.18212	3.15246	1.72902	3.08001	1.71113			384.4	2.42134	2.40649	1.68274	2.53639	1.71113
384.6	2.79929	2.75223	2.70161	1.68234	1.7292			384.6	3.19632	3.16102	1.7292	3.08413	1.71067			384.6	2.42436	2.40556	1.68234	2.54039	1.71067
384.8	2.80052	2.75315	2.70246	1.68054	1.7255			384.8	3.19946	3.16789	1.7255	3.08892	1.71114			384.8	2.42934	2.41245	1.68054	2.54276	1.71114
385	2.80597	2.76088	2.70879	1.68498	1.72531			385	3.21217	3.17775	1.72531	3.09879	1.71634			385	2.43625	2.42095	1.68498	2.54793	1.71634
385.2	2.80844	2.76283	2.7127	1.68287	1.72987			385.2	3.21226	3.17677	1.72987	3.10558	1.71251			385.2	2.44179	2.42881	1.68287	2.55611	1.71251
385.4	2.81535	2.76691	2.71621	1.68179	1.72844			385.4	3.22074	3.1884	1.72844	3.11348	1.71033			385.4	2.44452	2.42885	1.68179	2.55646	1.71033
385.6	2.81834	2.77119	2.71994	1.68388	1.72904			385.6	3.22678	3.19273	1.72904	3.11484	1.71326			385.6	2.45295	2.43271	1.68388	2.5637	1.71326
385.8	2.82348	2.77515	2.72191	1.68115	1.7222			385.8	3.23596	3.20164	1.7222	3.1212	1.71792			385.8	2.45548	2.44114	1.68115	2.56916	1.71792
386	2.82747	2.78022	2.72626	1.68	1.72745			386	3.24241	3.20386	1.72745	3.12655	1.71189			386	2.46381	2.44525	1.68	2.57252	1.71189
386.2	2.83027	2.77822	2.72755	1.6824	1.72348			386.2	3.25028	3.20836	1.72348	3.13232	1.71022			386.2	2.46887	2.45551	1.6824	2.58031	1.71022
386.4	2.83566	2.78984	2.73262	1.68253	1.73122			386.4	3.25363	3.21589	1.73122	3.14567	1.71334			386.4	2.47378	2.45614	1.68253	2.584	1.71334
386.6	2.8369	2.78651	2.73644	1.68373	1.73018			386.6	3.25763	3.2236	1.73018	3.14142	1.71054			386.6	2.47401	2.46418	1.68373	2.5907	1.71054
386.8	2.84321	2.79232	2.73978	1.6838	1.72871			386.8	3.26216	3.22602	1.72871	3.15129	1.71183			386.8	2.47935	2.46626	1.6838	2.59476	1.71183
387	2.84479	2.79935	2.74772	1.68526	1.72726			387	3.27229	3.23232	1.72726	3.15461	1.71667			387	2.48476	2.47081	1.68526	2.59954	1.71667
387.2	2.85229	2.79969	2.74799	1.68022	1.72516			387.2	3.2809	3.24093	1.72516	3.16397	1.71432			387.2	2.49119	2.47441	1.68022	2.6041	1.71432
387.4	2.85035	2.80271	2.75076	1.6824	1.72844			387.4	3.28649	3.24567	1.72844	3.1671	1.71527			387.4	2.49559	2.48032	1.6824	2.61313	1.71527
387.6	2.85349	2.80637	2.75526	1.68155	1.72548			387.6	3.29371	3.25129	1.72548	3.17274	1.70993			387.6	2.50292	2.48536	1.68155	2.61754	1.70993
387.8	2.85833	2.80836	2.75777	1.68386	1.72612			387.8	3.29283	3.25863	1.72612	3.17987	1.71432			387.8	2.50438	2.4881	1.68386	2.62393	1.71432
388	2.86035	2.81442	2.76484	1.68656	1.7284			388	3.30183	3.26064	1.7284	3.18452	1.71136			388	2.5133	2.49783	1.68656	2.63165	1.71136
388.2	2.86489	2.8184	2.7673	1.68244	1.7293			388.2	3.31312	3.26745	1.7293	3.18607	1.71346			388.2	2.51412	2.50001	1.68244	2.63141	1.71346
388.4	2.86808	2.81945	2.77202	1.68602	1.72545			388.4	3.314	3.27489	1.72545	3.19307	1.70769			388.4	2.52395	2.50317	1.68602	2.63632	1.70769
388.6	2.86953	2.82355	2.77184	1.68459	1.72893			388.6	3.32173	3.28072	1.72893	3.19981	1.71286			388.6	2.52827	2.50975	1.68459	2.64043	1.71286
388.8	2.87351	2.82738	2.77205	1.68459	1.72931			388.8	3.31717	3.28799	1.72931	3.20392	1.71307			388.8	2.53474	2.51385	1.68459	2.648	1.71307
389	2.8791	2.82943	2.77795	1.68219	1.72626			389	3.33349	3.28852	1.72626	3.20922	1.71206			389	2.53841	2.51824	1.68219	2.65428	1.71206
389.2	2.88227	2.83469	2.78063	1.68014	1.72565			389.2	3.33757	3.29493	1.72565	3.21635	1.7123			389.2	2.54	2.52421	1.68014	2.66183	1.7123
389.4	2.88485	2.83614	2.78364	1.68187	1.72839			389.4	3.33842	3.30147	1.72839	3.21916	1.71171			389.4	2.54739	2.52713	1.68187	2.66043	1.71171
389.6	2.88887	2.84185	2.78986	1.68315	1.72153			389.6	3.34569	3.30628	1.72153	3.22156	1.71714			389.6	2.54827	2.53556	1.68315	2.66709	1.71714
389.8	2.89464	2.84451	2.79047	1.68251	1.72595			389.8	3.35478	3.31254	1.72595	3.2283	1.71012			389.8	2.55571	2.53581	1.68251	2.67198	1.71012
390	2.8976	2.846	2.79373	1.68291	1.73179			390	3.35205	3.31113	1.73179	3.23458	1.71121			390	2.56251	2.54275	1.68291	2.67744	1.71121
390.2	2.89463	2.84934	2.79511	1.67887	1.7283			390.2	3.36065	3.31891	1.7283	3.23725	1.71331			390.2	2.56652	2.55002	1.67887	2.68432	1.71331
390.4	2.90253	2.85186	2.80039	1.68467	1.72765			390.4	3.36719	3.32094	1.72765	3.24156	1.71247			390.4	2.56771	2.55131	1.68467	2.6835	1.71247
390.6	2.90577	2.85502	2.79819	1.68323	1.72683			390.6	3.36667	3.32678	1.72683	3.24476	1.71305			390.6	2.5715	2.55618	1.68323	2.69538	1.71305
390.8	2.90555	2.86003	2.80565	1.6852	1.7232			390.8	3.37553	3.33354	1.7232	3.25214	1.71035			390.8	2.5771	2.5608	1.6852	2.69469	1.71035
391	2.91254	2.86064	2.80984	1.68333	1.73151			391	3.37912	3.33488	1.73151	3.25766	1.71221			391	2.58228	2.56666	1.68333	2.69874	1.71221
391.2	2.91738	2.86449	2.81032	1.68167	1.72951			391.2	3.38677	3.34532	1.72951	3.25998	1.71226			391.2	2.58494	2.56957	1.68167	2.70607	1.71226
391.4	2.91678	2.86724	2.81181	1.6792	1.73204			391.4	3.38817	3.34777	1.73204	3.26477	1.71444			391.4	2.59326	2.56803	1.6792	2.71331	1.71444
391.6	2.92081	2.86843	2.81662	1.68113	1.72464			391.6	3.38673	3.34795	1.72464	3.26463	1.71124			391.6	2.59985	2.57846	1.68113	2.71585	1.71124
391.8	2.92376	2.87634	2.81786	1.68342	1.72898			391.8	3.40033	3.35531	1.72898	3.26809	1.70969			391.8	2.60222	2.58469	1.68342	2.7176	1.70969
392	2.92313	2.87802	2.82287	1.68357	1.72454			392	3.40145	3.35773	1.72454	3.27552	1.71359			392	2.60326	2.59026	1.68357	2.71728	1.71359
392.2	2.92749	2.88124	2.82616	1.68233	1.73002			392.2	3.40446	3.36018	1.73002	3.28065	1.71594			392.2	2.6096	2.59248	1.68233	2.72589	1.71594
392.4	2.92891	2.87745	2.82572	1.67883	1.72872			392.4	3.41372	3.36858	1.72872	3.28627	1.70943			392.4	2.61724	2.59783	1.67883	2.73504	1.70943
392.6	2.93241	2.88341	2.82695	1.68221	1.72743			392.6	3.41684	3.37181	1.72743	3.28612	1.71367			392.6	2.61435	2.59872	1.68221	2.73816	1.71367
392.8	2.93921	2.88548	2.83207	1.68325	1.72661			392.8	3.42053	3.37641	1.72661	3.29328	1.71272			392.8	2.62209	2.60646	1.68325	2.74632	1.71272
393	2.93804	2.89532	2.83326	1.68255	1.72586			393	3.42704	3.37743	1.72586	3.29218	1.713			393	2.62292	2.60842	1.68255	2.74446	1.713
393.2	2.94211	2.89005	2.83665	1.68499	1.7285			393.2	3.42997	3.3878	1.7285	3.29768	1.7095			393.2	2.63327	2.61269	1.68499	2.75174	1.7095
393.4	2.94481	2.89565	2.83753	1.68379	1.72691			393.4	3.43006	3.38884	1.72691	3.30321	1.71166			393.4	2.63503	2.62399	1.68379	2.75649	1.71166
393.6	2.9442	2.8925	2.83756	1.68372	1.73277			393.6	3.43593	3.39181	1.73277	3.30815	1.71286			393.6	2.64507	2.62398	1.68372	2.75998	1.71286
393.8	2.94931	2.89865	2.84333	1.68451	1.72746			393.8	3.44299	3.3974	1.72746	3.31038	1.71319			393.8	2.64699	2.63194	1.68451	2.77104	1.71319
394	2.95542	2.89851	2.84248	1.68223	1.72786			394	3.44535	3.39874	1.72786	3.3147	1.71346			394	2.64899	2.63035	1.68223	2.77039	1.71346
394.2	2.95271	2.90048	2.84897	1.68292	1.72659			394.2	3.44748	3.40292	1.72659	3.31541	1.71157			394.2	2.65397	2.63861	1.68292	2.7744	1.71157
394.4	2.95829	2.90498	2.85591	1.68098	1.7249			394.4	3.45423	3.4064	1.7249	3.31998	1.71204			394.4	2.66068	2.64149	1.68098	2.78088	1.71204
394.6	2.96116	2.90943	2.8553	1.68349	1.72525			394.6	3.45646	3.40926	1.72525	3.32432	1.71172			394.6	2.66076	2.64321	1.68349	2.78507	1.71172
394.8	2.96569	2.90923	2.85784	1.6797	1.73031			394.8	3.45938	3.41397	1.73031	3.32928	1.71461			394.8	2.66768	2.64895	1.6797	2.79037	1.71461
395	2.96504	2.91041	2.859	1.68276	1.72842			395	3.46104	3.41484	1.72842	3.32834	1.71132			395	2.67319	2.65165	1.68276	2.79093	1.71132
395.2	2.96859	2.91476	2.86636	1.68347	1.72834			395.2	3.47044	3.42272	1.72834	3.3327	1.71763			395.2	2.67621	2.65901	1.68347	2.79603	1.71763
395.4	2.9716	2.92119	2.86558	1.68217	1.73058			395.4	3.47158	3.4219	1.73058	3.33501	1.71355			395.4	2.68039	2.66418	1.68217	2.80003	1.71355
395.6	2.97347	2.922	2.86844	1.68327	1.72504			395.6	3.47521	3.42524	1.72504	3.33746	1.71322			395.6	2.68628	2.66647	1.68327	2.80646	1.71322
395.8	2.97695	2.92342	2.86696	1.68226	1.72921			395.8	3.48114	3.43293	1.72921	3.34553	1.70996			395.8	2.68539	2.66927	1.68226	2.80905	1.70996
396	2.97913	2.92745	2.87022	1.68504	1.7266			396	3.48399	3.43375	1.7266	3.34879	1.7121			396	2.69446	2.67435	1.68504	2.81451	1.7121
396.2	2.97497	2.92402	2.87508	1.68415	1.72791			396.2	3.48575	3.43635	1.72791	3.34965	1.7097			396.2	2.69872	2.67993	1.68415	2.82059	1.7097
396.4	2.97653	2.93039	2.87571	1.6811	1.72575			396.4	3.49196	3.43918	1.72575	3.35293	1.71252			396.4	2.70486	2.68536	1.6811	2.82108	1.71252
396.6	2.9853	2.93242	2.8784	1.67992	1.73048			396.6	3.49328	3.4411	1.73048	3.35766	1.70959			396.6	2.70383	2.68452	1.67992	2.82653	1.70959
396.8	2.98602	2.9341	2.87852	1.68105	1.72501			396.8	3.49392	3.44768	1.72501	3.35541	1.71374			396.8	2.71267	2.68996	1.68105	2.8317	1.71374
397	2.99016	2.94185	2.8797	1.68572	1.72909			397	3.49834	3.44854	1.72909	3.36002	1.71508			397	2.71215	2.69103	1.68572	2.83219	1.71508
397.2	2.9936	2.93501	2.88113	1.67811	1.72818			397.2	3.49792	3.45186	1.72818	3.3631	1.71219			397.2	2.71958	2.69787	1.67811	2.84209	1.71219
397.4	2.9926	2.94059	2.88416	1.68001	1.72937			397.4	3.5047	3.45864	1.72937	3.37042	1.71282			397.4	2.71893	2.70075	1.68001	2.84682	1.71282
397.6	3.00009	2.94102	2.88815	1.6752	1.72624			397.6	3.51051	3.4586	1.72624	3.3703	1.71024			397.6	2.73043	2.7126	1.6752	2.85205	1.71024
397.8	3.00048	2.94931	2.88831	1.68604	1.7269			397.8	3.51335	3.46236	1.7269	3.37222	1.71452			397.8	2.73238	2.71347	1.68604	2.8525	1.71452
398	2.99889	2.94518	2.89313	1.68136	1.72988			398	3.51371	3.46816	1.72988	3.37522	1.71827			398	2.73622	2.71318	1.68136	2.85538	1.71827
398.2	3.00134	2.94837	2.89427	1.68378	1.72646			398.2	3.51344	3.46607	1.72646	3.37852	1.71117			398.2	2.73766	2.71987	1.68378	2.8624	1.71117
398.4	3.0065	2.95243	2.8987	1.68353	1.72634			398.4	3.5224	3.47163	1.72634	3.38366	1.71195			398.4	2.74172	2.72422	1.68353	2.86541	1.71195
398.6	3.00483	2.95412	2.89677	1.679	1.72595			398.6	3.52421	3.47151	1.72595	3.38375	1.71056			398.6	2.74373	2.73198	1.679	2.86952	1.71056
398.8	3.00916	2.95306	2.89964	1.6834	1.72447			398.8	3.52766	3.47486	1.72447	3.38169	1.71127			398.8	2.74981	2.73229	1.6834	2.87284	1.71127
399	3.0143	2.95856	2.89987	1.68255	1.72475			399	3.52738	3.48307	1.72475	3.39239	1.7128			399	2.75293	2.73531	1.68255	2.87622	1.7128
399.2	3.00859	2.96085	2.90411	1.67998	1.72739			399.2	3.53173	3.48285	1.72739	3.3954	1.71051			399.2	2.75987	2.73928	1.67998	2.87873	1.71051
399.4	3.01331	2.95992	2.90738	1.68138	1.72625			399.4	3.53328	3.4851	1.72625	3.39282	1.7104			399.4	2.76193	2.74332	1.68138	2.88568	1.7104
[truncated: 5,802 more rows]

## Sheet: Fig. 1D
	Response (nm)			Response (nm)
Time (s)	5F9 Fab		Time (s)	anti-CD47-H2 Fab	No Fab
0.2	0.001943		0.2	0.002182	0.000194
0.4	0.001957		0.4	0.003339	-0.00234
0.6	0.000142		0.6	0.000945	0.001325
0.8	0.004073		0.8	0.004037	0.005694
1	0.001823		1	0.009584	0.005142
1.2	0.003996		1.2	0.006978	-0.00041
1.4	0.004338		1.4	0.012132	0.000189
1.6	0.007166		1.6	0.010272	0.005251
1.8	0.004415		1.8	0.010909	0.002523
2	0.004195		2	0.014149	6.3e-05
2.2	0.005834		2.2	0.014448	0.003537
2.4	0.004067		2.4	0.011544	0.00032
2.6	0.004501		2.6	0.013235	0.002474
2.8	0.00834		2.8	0.012812	0.003825
3	0.006292		3	0.012571	0.003377
3.2	0.002841		3.2	0.012566	0.003041
3.4	0.001435		3.4	0.012781	-0.00093
3.6	0.010891		3.6	0.015504	0.002144
3.8	0.00648		3.8	0.01819	0.003704
4	0.010113		4	0.013627	0.000959
4.2	0.002102		4.2	0.016031	0.001687
4.4	0.011334		4.4	0.018297	0.0062
4.6	0.006224		4.6	0.019534	0.000642
4.8	0.006705		4.8	0.019258	0.004856
5	0.004827		5	0.016602	0.000999
5.2	0.006918		5.2	0.016169	0.004806
5.4	0.009241		5.4	0.0162	0.00317
5.6	0.006496		5.6	0.015843	0.002793
5.8	0.01057		5.8	0.019485	-0.00033
6	0.008076		6	0.019013	0.000836
6.2	0.009059		6.2	0.018385	0.006632
6.4	0.010762		6.4	0.020156	0.00672
6.6	0.001926		6.6	0.021302	0.004927
6.8	0.00639		6.8	0.0175	-0.00247
7	0.003916		7	0.019551	0.003932
7.2	0.006705		7.2	0.02441	0.000236
7.4	0.009893		7.4	0.020642	-0.00154
7.6	0.007807		7.6	0.021578	0.004707
7.8	0.008719		7.8	0.022867	-0.00053
8	0.01059		8	0.020544	0.008494
8.2	0.008341		8.2	0.018378	-0.0012
8.4	0.006059		8.4	0.02408	0.005749
8.6	0.008317		8.6	0.025565	-0.00039
8.8	0.007841		8.8	0.018193	0.002259
9	0.006145		9	0.020057	0.004003
9.2	0.007834		9.2	0.023782	0.004115
9.4	0.007032		9.4	0.020266	0.00342
9.6	0.007696		9.6	0.021441	0.005946
9.8	0.004584		9.8	0.019874	0.001324
10	0.00916		10	0.024279	0.004182
10.2	0.008324		10.2	0.024545	0.005272
10.4	0.005461		10.4	0.020932	0.001874
10.6	0.005935		10.6	0.025853	-0.00127
10.8	0.006804		10.8	0.02152	-0.00067
11	0.005866		11	0.022954	-0.00079
11.2	0.004625		11.2	0.022194	0.002676
11.4	0.004749		11.4	0.026526	0.001283
11.6	0.004398		11.6	0.020765	-0.00101
11.8	0.004368		11.8	0.022776	0.002653
12	0.005084		12	0.024972	-0.00186
12.2	0.005963		12.2	0.022456	0.000581
12.4	0.004472		12.4	0.02432	0.000467
12.6	0.006363		12.6	0.022599	0.001272
12.8	0.005582		12.8	0.023134	0.001714
13	0.00645		13	0.022573	0.002319
13.2	0.00549		13.2	0.026038	0.001445
13.4	0.007718		13.4	0.022578	-0.00021
13.6	0.005485		13.6	0.021348	-0.00088
13.8	0.007744		13.8	0.020436	0.003454
14	0.006447		14	0.024033	0.000346
14.2	0.006586		14.2	0.024914	0.001646
14.4	0.00332		14.4	0.025336	-0.00038
14.6	0.005628		14.6	0.025416	0.005844
14.8	0.005136		14.8	0.02731	0.002939
15	0.005773		15	0.028613	-0.0014
15.2	0.008966		15.2	0.022357	-0.00137
15.4	0.005777		15.4	0.024014	0.002233
15.6	0.003471		15.6	0.023731	0.001344
15.8	0.002993		15.8	0.028127	8.1e-05
16	0.004631		16	0.028257	0.000798
16.2	0.010845		16.2	0.027648	-0.00427
16.4	0.005013		16.4	0.027759	-8e-05
16.6	0.005952		16.6	0.027456	0.001749
16.8	0.005558		16.8	0.022407	-0.00283
17	0.003906		17	0.024424	0.002454
17.2	0.004942		17.2	0.027453	0.001178
17.4	0.006098		17.4	0.028896	5.9e-05
17.6	0.007879		17.6	0.026132	0.000352
17.8	0.004387		17.8	0.028073	-0.00151
18	0.003707		18	0.030572	0.001791
18.2	0.006552		18.2	0.027125	-0.00185
18.4	0.006549		18.4	0.027218	-0.00212
18.6	0.004845		18.6	0.026252	0.002066
18.8	0.003885		18.8	0.026861	-0.003
19	0.001218		19	0.026695	4.5e-05
19.2	0.00345		19.2	0.026165	0.000703
19.4	0.003396		19.4	0.02916	0.001384
19.6	0.010058		19.6	0.03103	-0.00216
19.8	0.006917		19.8	0.025208	0.001766
20	0.000614		20	0.030167	0.002884
20.2	0.010829		20.2	0.029252	0.003176
20.4	-0.00049		20.4	0.029419	0.002871
20.6	0.004847		20.6	0.026188	-0.00106
20.8	0.006974		20.8	0.030673	0.000226
21	0.005216		21	0.027667	-0.00448
21.2	0.00979		21.2	0.025894	0.001672
21.4	0.006816		21.4	0.026929	-0.00191
21.6	0.007472		21.6	0.024945	-0.00294
21.8	0.008867		21.8	0.026288	-0.00116
22	0.004166		22	0.02764	-0.00143
22.2	0.007026		22.2	0.024964	0.002718
22.4	0.007979		22.4	0.027529	-0.00243
22.6	0.007153		22.6	0.031305	-0.00102
22.8	0.002969		22.8	0.027259	-0.00051
23	0.00407		23	0.028771	0.002492
23.2	0.004432		23.2	0.02782	0.002319
23.4	0.005662		23.4	0.031083	0.003063
23.6	0.008357		23.6	0.03237	-0.00134
23.8	0.003681		23.8	0.028111	0.002416
24	0.002751		24	0.030182	-0.00071
24.2	0.004459		24.2	0.030939	0.002804
24.4	0.00411		24.4	0.031319	-0.00123
24.6	0.003495		24.6	0.030438	-0.00024
24.8	0.004979		24.8	0.031061	0.000214
25	0.008252		25	0.030287	-0.00282
25.2	0.002281		25.2	0.025909	-0.0006
25.4	0.003035		25.4	0.027927	-0.00074
25.6	0.002417		25.6	0.028584	-0.00217
25.8	0.005838		25.8	0.02793	-0.00284
26	0.009309		26	0.030188	0.001159
26.2	0.007195		26.2	0.031582	8.3e-05
26.4	0.004654		26.4	0.030486	0.005247
26.6	0.005485		26.6	0.028101	-0.00044
26.8	0.004275		26.8	0.028437	-0.00302
27	0.005835		27	0.034976	-0.00192
27.2	0.003339		27.2	0.027262	-0.0033
27.4	0.007493		27.4	0.033516	0.002295
27.6	0.009366		27.6	0.029678	-0.00465
27.8	0.004905		27.8	0.02936	0.003637
28	0.002449		28	0.033264	0.001491
28.2	0.000131		28.2	0.030398	-0.00305
28.4	0.008873		28.4	0.032261	-0.00034
28.6	0.002775		28.6	0.028265	0.001896
28.8	0.002574		28.8	0.030071	0.001451
29	0.008103		29	0.028122	0.00318
29.2	0.002668		29.2	0.030249	-0.0019
29.4	0.000897		29.4	0.031684	-0.00332
29.6	0.005813		29.6	0.034699	-0.00128
29.8	0.003589		29.8	0.030074	-0.00083
30.002	-0.0141		30.001	0.023247	-0.01162
30.202	-0.01017		30.201	0.023916	-0.01159
30.402	-0.01131		30.401	0.022888	-0.00798
30.602	-0.00757		30.601	0.026688	-0.00515
30.802	-0.00545		30.801	0.025099	-0.008
31.002	-0.00353		31.001	0.023877	-0.00625
31.202	-0.00248		31.201	0.033791	-0.00697
31.402	-0.00314		31.401	0.031189	-0.0068
31.602	-0.00363		31.601	0.025782	-0.0043
31.802	0.003614		31.801	0.030893	-0.00429
32.002	0.000356		32.001	0.034316	-0.00522
32.202	0.002037		32.201	0.03633	3e-05
32.402	0.004048		32.401	0.035788	-0.00142
32.602	0.003596		32.601	0.034942	0.005867
32.802	0.008547		32.801	0.039998	0.003883
33.002	0.005299		33.001	0.038679	0.00466
33.202	0.004262		33.201	0.035565	0.002917
33.402	0.01092		33.401	0.039888	0.013613
33.602	0.009973		33.601	0.039901	0.008103
33.802	0.012959		33.801	0.041127	0.008377
34.002	0.01366		34.001	0.044481	0.008328
34.202	0.014412		34.201	0.039171	0.008254
34.402	0.014812		34.401	0.039964	0.006853
34.602	0.014262		34.601	0.05098	0.012082
34.802	0.016394		34.801	0.049324	0.014912
35.002	0.018328		35.001	0.051308	0.012617
35.202	0.018545		35.201	0.050285	0.011861
35.402	0.016037		35.401	0.05176	0.013389
35.602	0.021319		35.601	0.052179	0.015539
35.802	0.024626		35.801	0.052622	0.020714
36.002	0.021797		36.001	0.057829	0.016827
36.202	0.019864		36.201	0.054619	0.019833
36.402	0.023592		36.401	0.058065	0.017717
36.602	0.025513		36.601	0.062476	0.020695
36.802	0.024074		36.801	0.05827	0.022828
37.002	0.026528		37.001	0.062272	0.022295
37.202	0.027802		37.201	0.062594	0.023049
37.402	0.030677		37.401	0.065174	0.023178
37.602	0.029017		37.601	0.06293	0.022523
37.802	0.029037		37.801	0.068482	0.026034
38.002	0.03434		38.001	0.070035	0.03127
38.202	0.034244		38.201	0.070531	0.025629
38.402	0.036045		38.401	0.068395	0.029255
38.602	0.032228		38.601	0.07063	0.032196
38.802	0.037324		38.801	0.068903	0.027166
39.002	0.036772		39.001	0.072396	0.034153
39.202	0.041738		39.201	0.078053	0.034568
39.402	0.040361		39.401	0.07549	0.035695
39.602	0.04092		39.601	0.077911	0.035325
39.802	0.040703		39.801	0.076975	0.036586
40.002	0.038801		40.001	0.082252	0.035829
40.202	0.045522		40.201	0.080077	0.037161
40.402	0.04563		40.401	0.081018	0.040702
40.602	0.046306		40.601	0.084645	0.042809
40.802	0.0457		40.801	0.084689	0.037904
41.002	0.045477		41.001	0.083187	0.043442
41.202	0.047332		41.201	0.086488	0.042262
41.402	0.050184		41.401	0.085328	0.043138
41.602	0.05002		41.601	0.090083	0.045156
41.802	0.052815		41.801	0.088501	0.045445
42.002	0.049311		42.001	0.092221	0.044175
42.202	0.05229		42.201	0.091365	0.045932
42.402	0.053862		42.401	0.095687	0.053135
42.602	0.054091		42.601	0.093967	0.048964
42.802	0.057163		42.801	0.097153	0.046249
43.002	0.056181		43.001	0.097941	0.051449
43.202	0.053945		43.201	0.097812	0.054696
43.402	0.058834		43.401	0.095901	0.054082
43.602	0.063277		43.601	0.09938	0.051528
43.802	0.060104		43.801	0.101291	0.052846
44.002	0.059591		44.001	0.103633	0.057321
44.202	0.063864		44.201	0.102618	0.054336
44.402	0.064073		44.401	0.101371	0.058047
44.602	0.070294		44.601	0.105706	0.058755
44.802	0.066775		44.801	0.105782	0.060955
45.002	0.066778		45.001	0.108935	0.060804
45.202	0.062624		45.201	0.108553	0.060813
45.402	0.069495		45.401	0.11355	0.06723
45.602	0.072691		45.601	0.112298	0.063352
45.802	0.068645		45.801	0.114739	0.067578
46.002	0.075335		46.001	0.114652	0.070411
46.202	0.074234		46.201	0.116244	0.066959
46.402	0.076777		46.401	0.115065	0.063979
46.602	0.075518		46.601	0.117977	0.067973
46.802	0.076831		46.801	0.120678	0.068811
47.002	0.077072		47.001	0.120166	0.069059
47.202	0.08222		47.201	0.121429	0.071634
47.402	0.0805		47.401	0.118713	0.071228
47.602	0.086189		47.601	0.123193	0.072319
47.802	0.082522		47.801	0.119468	0.075261
48.002	0.082385		48.001	0.127145	0.075021
48.202	0.080583		48.201	0.127135	0.07646
48.402	0.07907		48.401	0.128005	0.076185
48.602	0.083639		48.601	0.126635	0.080778
48.802	0.089465		48.801	0.12632	0.076676
49.002	0.088201		49.001	0.134282	0.082115
49.202	0.088248		49.201	0.129923	0.080625
49.402	0.088275		49.401	0.131843	0.082914
49.602	0.089462		49.601	0.134194	0.084436
49.802	0.093132		49.801	0.135837	0.082443
50.002	0.097362		50.001	0.136459	0.084091
50.202	0.092794		50.201	0.137898	0.089743
50.402	0.097642		50.401	0.139254	0.082517
50.602	0.099853		50.601	0.142883	0.088928
50.802	0.094058		50.801	0.138988	0.087743
51.002	0.097846		51.001	0.141367	0.08793
51.202	0.097224		51.201	0.144693	0.0887
51.402	0.098283		51.401	0.145734	0.087036
51.602	0.105173		51.601	0.146988	0.09454
51.802	0.100048		51.801	0.146622	0.095238
52.002	0.107109		52.001	0.146167	0.089584
52.202	0.10311		52.201	0.150937	0.096219
52.402	0.105345		52.401	0.148874	0.097854
52.602	0.103109		52.601	0.149139	0.094925
52.802	0.108995		52.801	0.1551	0.096754
53.002	0.109728		53.001	0.156917	0.09778
53.202	0.10933		53.201	0.157639	0.097803
53.402	0.109262		53.401	0.156201	0.102812
53.602	0.108824		53.601	0.156107	0.103905
53.802	0.111069		53.801	0.156638	0.105885
54.002	0.114197		54.001	0.156783	0.100521
54.202	0.113211		54.201	0.162866	0.107473
54.402	0.114091		54.401	0.159827	0.104645
54.602	0.115493		54.601	0.163094	0.111008
54.802	0.121989		54.801	0.165272	0.108005
55.002	0.117063		55.001	0.164569	0.109187
55.202	0.119472		55.201	0.167208	0.111384
55.402	0.117436		55.401	0.169553	0.110412
55.602	0.119523		55.601	0.16935	0.109943
55.802	0.123877		55.801	0.172164	0.110166
56.002	0.121794		56.001	0.168894	0.115762
56.202	0.124757		56.201	0.172864	0.11282
56.402	0.122973		56.401	0.174626	0.116247
56.602	0.127179		56.601	0.174372	0.113517
56.802	0.128371		56.801	0.175679	0.119524
57.002	0.129998		57.001	0.179428	0.116441
57.202	0.127888		57.201	0.181968	0.119031
57.402	0.128638		57.401	0.179304	0.118381
57.602	0.130372		57.601	0.180402	0.126476
57.802	0.130603		57.801	0.181402	0.128074
58.002	0.13138		58.001	0.182129	0.125411
58.202	0.135186		58.201	0.183773	0.124778
58.402	0.132151		58.401	0.184608	0.127028
58.602	0.136887		58.601	0.185319	0.125676
58.802	0.138048		58.801	0.18917	0.130342
59.002	0.133844		59.001	0.189782	0.126597
59.202	0.140719		59.201	0.189155	0.129341
59.402	0.142161		59.401	0.190626	0.130888
59.602	0.139071		59.601	0.192661	0.132384
59.802	0.140561		59.801	0.18862	0.132649
60.002	0.143424		60.001	0.196465	0.13542
60.202	0.142233		60.201	0.197512	0.134797
60.402	0.145837		60.401	0.195848	0.134851
60.602	0.147161		60.601	0.199518	0.133753
60.802	0.148097		60.801	0.201984	0.13788
61.002	0.147673		61.001	0.19957	0.140193
61.202	0.146281		61.201	0.198745	0.137562
61.402	0.1497		61.401	0.204805	0.142228
61.602	0.153578		61.601	0.207507	0.142818
61.802	0.152279		61.801	0.202909	0.137815
62.002	0.153279		62.001	0.207785	0.144142
62.202	0.155659		62.201	0.207912	0.145962
62.402	0.156801		62.401	0.211915	0.144822
62.602	0.165119		62.601	0.211628	0.148068
62.802	0.159743		62.801	0.212905	0.144111
63.002	0.15594		63.001	0.211158	0.150356
63.202	0.15718		63.201	0.213743	0.146581
63.402	0.158015		63.401	0.214185	0.149114
63.602	0.166309		63.601	0.216095	0.152173
63.802	0.156208		63.801	0.218372	0.15409
64.002	0.162131		64.001	0.216339	0.152736
64.202	0.166615		64.201	0.215973	0.155473
64.402	0.163861		64.401	0.219487	0.157047
64.602	0.168977		64.601	0.226925	0.157615
64.802	0.167753		64.801	0.224046	0.156138
65.002	0.170268		65.001	0.225514	0.15736
65.202	0.171671		65.201	0.221247	0.158455
65.402	0.17091		65.401	0.221235	0.157201
65.602	0.171694		65.601	0.227539	0.162623
65.802	0.172419		65.801	0.22861	0.162742
66.002	0.175571		66.001	0.227437	0.162487
66.202	0.174682		66.201	0.226566	0.165265
66.402	0.177659		66.401	0.233991	0.163367
66.602	0.181428		66.601	0.232739	0.164022
66.802	0.181593		66.801	0.232321	0.166623
67.002	0.18021		67.001	0.236032	0.166995
67.202	0.179728		67.201	0.234579	0.168777
67.402	0.183551		67.401	0.236021	0.171915
67.602	0.187066		67.601	0.236425	0.172815
67.802	0.181598		67.801	0.240644	0.169919
68.002	0.182558		68.001	0.23919	0.17141
68.202	0.186221		68.201	0.238794	0.175982
68.402	0.185468		68.401	0.243279	0.17582
68.602	0.188842		68.601	0.244933	0.177097
68.802	0.18614		68.801	0.240026	0.179341
69.002	0.188685		69.001	0.247491	0.171735
69.202	0.18878		69.201	0.247642	0.173669
69.402	0.193076		69.401	0.248349	0.179974
69.602	0.196182		69.601	0.248771	0.179613
69.802	0.189242		69.801	0.251484	0.178695
70.002	0.196394		70.001	0.250227	0.182002
70.202	0.193114		70.201	0.255362	0.17983
70.402	0.197599		70.401	0.255097	0.18237
70.602	0.197886		70.601	0.255544	0.185498
70.802	0.199381		70.801	0.253705	0.185972
71.002	0.199644		71.001	0.261788	0.186678
71.202	0.198852		71.201	0.256305	0.187203
71.402	0.202771		71.401	0.259124	0.19341
71.602	0.200632		71.601	0.257384	0.187452
71.802	0.206719		71.801	0.263659	0.189081
72.002	0.20043		72.001	0.267578	0.191268
72.202	0.203062		72.201	0.26422	0.195758
72.402	0.210053		72.401	0.26674	0.19444
72.602	0.208981		72.601	0.265431	0.19362
72.802	0.204075		72.801	0.266774	0.19561
73.002	0.204759		73.001	0.267149	0.193737
73.202	0.211133		73.201	0.272435	0.196552
73.402	0.210072		73.401	0.272907	0.198489
73.602	0.209573		73.601	0.274862	0.197223
73.802	0.21256		73.801	0.273769	0.200728
74.002	0.216169		74.001	0.27313	0.202794
74.202	0.215267		74.201	0.274561	0.202214
74.402	0.217181		74.401	0.275028	0.200088
74.602	0.2179		74.601	0.280108	0.202912
74.802	0.215501		74.801	0.280618	0.205858
75.002	0.219515		75.001	0.276813	0.20971
75.202	0.220684		75.201	0.280378	0.205397
75.402	0.22327		75.401	0.280786	0.210962
75.602	0.224413		75.601	0.281619	0.204567
75.802	0.224175		75.801	0.286433	0.211006
76.002	0.223373		76.001	0.282194	0.212201
76.202	0.228504		76.201	0.286042	0.208308
76.402	0.225684		76.401	0.285983	0.212683
76.602	0.23459		76.601	0.28985	0.215601
76.802	0.232043		76.801	0.289966	0.212445
77.002	0.224885		77.001	0.291381	0.214056
77.202	0.23227		77.201	0.290484	0.21619
77.402	0.231474		77.401	0.29184	0.219337
77.602	0.232214		77.601	0.291387	0.217739
77.802	0.2312		77.801	0.296113	0.222847
78.002	0.2336		78.001	0.298476	0.222696
78.202	0.236931		78.201	0.298687	0.217484
78.402	0.238243		78.401	0.300277	0.220428
78.602	0.235784		78.601	0.302229	0.224801
78.802	0.241444		78.801	0.304453	0.223111
79.002	0.239721		79.001	0.303619	0.224186
79.202	0.237695		79.201	0.3045	0.228605
79.402	0.24172		79.401	0.306227	0.226458
79.602	0.239213		79.601	0.311996	0.229672
79.802	0.242955		79.801	0.305366	0.235407
80.002	0.244224		80.001	0.306048	0.229179
80.202	0.245532		80.201	0.308291	0.232562
80.402	0.248779		80.401	0.310282	0.231433
80.602	0.249983		80.601	0.311993	0.236084
80.802	0.249193		80.801	0.312494	0.231181
81.002	0.250901		81.001	0.309168	0.23232
81.202	0.246354		81.201	0.317429	0.238139
81.402	0.254325		81.401	0.319749	0.236684
81.602	0.252368		81.601	0.318983	0.238299
81.802	0.254832		81.801	0.31991	0.237626
82.002	0.251394		82.001	0.31534	0.244968
82.202	0.256062		82.201	0.320086	0.243474
82.402	0.254331		82.401	0.320368	0.241495
82.602	0.255708		82.601	0.323655	0.2418
82.802	0.25816		82.801	0.324349	0.240748
83.002	0.258146		83.001	0.327103	0.248819
83.202	0.26013		83.201	0.325319	0.241543
83.402	0.255842		83.401	0.328354	0.24758
83.602	0.261475		83.601	0.327895	0.250087
83.802	0.262103		83.801	0.330432	0.247966
84.002	0.264244		84.001	0.328638	0.246738
84.202	0.265712		84.201	0.331246	0.250144
84.402	0.269033		84.401	0.335562	0.251249
84.602	0.268607		84.601	0.334747	0.255165
84.802	0.26525		84.801	0.335725	0.250922
85.002	0.269542		85.001	0.336946	0.25668
85.202	0.268241		85.201	0.33771	0.253754
85.402	0.270669		85.401	0.338766	0.256251
85.602	0.272027		85.601	0.338232	0.258303
85.802	0.274056		85.801	0.341377	0.25503
86.002	0.273962		86.001	0.340363	0.256897
86.202	0.271862		86.201	0.345063	0.25844
86.402	0.274335		86.401	0.344106	0.257062
86.602	0.278718		86.601	0.344161	0.259869
86.802	0.279801		86.801	0.349499	0.262524
87.002	0.277339		87.001	0.349928	0.2636
87.202	0.283809		87.201	0.347367	0.262834
87.402	0.282466		87.401	0.349873	0.263775
87.602	0.283474		87.601	0.351914	0.264811
87.802	0.281451		87.801	0.349965	0.266319
88.002	0.282664		88.001	0.349675	0.26686
88.202	0.285284		88.201	0.352921	0.267201
88.402	0.283438		88.401	0.352039	0.269202
88.602	0.288341		88.601	0.356182	0.272556
88.802	0.284409		88.801	0.357319	0.277058
89.002	0.288208		89.001	0.357969	0.273752
89.202	0.289182		89.201	0.361169	0.274424
89.402	0.289577		89.401	0.364568	0.272046
89.602	0.294067		89.601	0.360097	0.275778
89.802	0.290836		89.801	0.36589	0.273809
90.002	0.290748		90.001	0.359064	0.275639
90.202	0.295925		90.201	0.366976	0.276648
90.402	0.294904		90.401	0.366955	0.279531
90.602	0.29621		90.601	0.37015	0.279383
90.802	0.297599		90.801	0.370134	0.281285
91.002	0.296061		91.001	0.370202	0.283901
91.202	0.296909		91.201	0.370885	0.284219
91.402	0.297485		91.401	0.369867	0.284153
91.602	0.302703		91.601	0.370036	0.28549
91.802	0.306827		91.801	0.373139	0.29179
92.002	0.301143		92.001	0.375424	0.286689
92.202	0.306813		92.201	0.377095	0.292257
92.402	0.308219		92.401	0.379113	0.289764
92.602	0.306035		92.601	0.381783	0.288185
92.802	0.30467		92.801	0.379472	0.290734
93.002	0.305461		93.001	0.381706	0.292702
93.202	0.311578		93.201	0.380887	0.297356
93.402	0.308053		93.401	0.379897	0.294394
93.602	0.308918		93.601	0.383405	0.295709
93.802	0.311351		93.801	0.387508	0.299124
94.002	0.31347		94.001	0.388437	0.298234
94.202	0.318031		94.201	0.387812	0.299522
94.402	0.314931		94.401	0.387259	0.297236
94.602	0.31843		94.601	0.389684	0.302016
94.802	0.318305		94.801	0.391366	0.301562
95.002	0.320432		95.001	0.391097	0.299474
95.202	0.317137		95.201	0.38825	0.29908
95.402	0.321867		95.401	0.391161	0.302572
95.602	0.322628		95.601	0.396216	0.304541
95.802	0.321302		95.801	0.398133	0.301832
96.002	0.32307		96.001	0.401914	0.307257
96.202	0.322532		96.201	0.401676	0.306791
96.402	0.327445		96.401	0.399624	0.308209
96.602	0.325201		96.601	0.401352	0.312897
96.802	0.327814		96.801	0.403709	0.314214
97.002	0.328774		97.001	0.401806	0.313309
97.202	0.329945		97.201	0.407207	0.310555
97.402	0.331907		97.401	0.403586	0.313427
97.602	0.33355		97.601	0.401156	0.31353
97.802	0.330817		97.801	0.408126	0.310015
98.002	0.334129		98.001	0.406141	0.319014
98.202	0.336875		98.201	0.408495	0.316425
98.402	0.332447		98.401	0.409448	0.314035
98.602	0.335084		98.601	0.41172	0.31895
98.802	0.338606		98.801	0.414583	0.316938
99.002	0.335563		99.001	0.41076	0.32171
99.202	0.341573		99.201	0.415578	0.323653
99.402	0.339892		99.401	0.412977	0.321825
99.602	0.338504		99.601	0.414582	0.324967
99.802	0.341565		99.801	0.416473	0.320945
100.002	0.346684		100.001	0.418738	0.324723
100.202	0.34384		100.201	0.417025	0.324883
100.402	0.341978		100.401	0.42208	0.327813
100.602	0.342233		100.601	0.420536	0.327225
100.802	0.348893		100.801	0.423489	0.326658
101.002	0.344925		101.001	0.421705	0.332317
101.202	0.346358		101.201	0.424641	0.330779
101.402	0.347714		101.401	0.428898	0.327928
101.602	0.350878		101.601	0.431698	0.336577
101.802	0.350763		101.801	0.426019	0.331173
102.002	0.351042		102.001	0.432748	0.336458
102.202	0.353733		102.201	0.428906	0.336499
102.402	0.354163		102.401	0.435263	0.338168
102.602	0.35282		102.601	0.431629	0.337748
102.802	0.354735		102.801	0.435237	0.338757
103.002	0.352453		103.001	0.434276	0.339044
103.202	0.359884		103.201	0.434462	0.339646
103.402	0.362085		103.401	0.431973	0.339969
103.602	0.36235		103.601	0.436195	0.339568
103.802	0.365058		103.801	0.44134	0.340292
104.002	0.357983		104.001	0.44214	0.345136
104.202	0.36696		104.201	0.440512	0.346106
104.402	0.363186		104.401	0.44857	0.343583
104.602	0.365382		104.601	0.440818	0.347261
104.802	0.367709		104.801	0.444777	0.344446
105.002	0.363288		105.001	0.44741	0.34971
105.202	0.369213		105.201	0.445564	0.348848
105.402	0.371242		105.401	0.452747	0.349891
105.602	0.367576		105.601	0.448442	0.352002
105.802	0.367042		105.801	0.451655	0.35167
106.002	0.372173		106.001	0.45242	0.356257
106.202	0.369566		106.201	0.451814	0.353714
106.402	0.366501		106.401	0.452086	0.354475
106.602	0.36995		106.601	0.454127	0.3557
106.802	0.371267		106.801	0.45511	0.356375
107.002	0.371767		107.001	0.45662	0.356937
107.202	0.37665		107.201	0.455388	0.358853
107.402	0.37728		107.401	0.459277	0.360007
107.602	0.37903		107.601	0.458244	0.357974
107.802	0.379842		107.801	0.460128	0.363669
108.002	0.37813		108.001	0.463609	0.362199
108.202	0.380666		108.201	0.466159	0.361668
108.402	0.379923		108.401	0.467001	0.361958
108.602	0.382396		108.601	0.461351	0.364285
108.802	0.381871		108.801	0.462697	0.367117
109.002	0.384753		109.001	0.468368	0.369498
109.202	0.38703		109.201	0.470329	0.369442
109.402	0.391		109.401	0.469006	0.366389
109.602	0.390011		109.601	0.472988	0.370839
109.802	0.39213		109.801	0.472783	0.366345
110.002	0.39057		110.001	0.471358	0.369686
110.202	0.393994		110.201	0.473124	0.370833
110.402	0.397981		110.401	0.474774	0.374702
110.602	0.396636		110.601	0.476394	0.372817
110.802	0.396294		110.801	0.476645	0.373089
111.002	0.394503		111.001	0.479745	0.377194
111.202	0.398877		111.201	0.479192	0.3749
111.402	0.393115		111.401	0.48457	0.379286
111.602	0.397154		111.601	0.481411	0.373792
111.802	0.400539		111.801	0.480606	0.379706
112.002	0.399847		112.001	0.484416	0.380979
112.202	0.40498		112.201	0.483826	0.378549
112.402	0.401546		112.401	0.485774	0.381364
112.602	0.401617		112.601	0.489241	0.384161
112.802	0.405307		112.801	0.48718	0.382928
113.002	0.405817		113.001	0.492375	0.386038
113.202	0.403848		113.201	0.487447	0.383588
113.402	0.406511		113.401	0.49503	0.384595
113.602	0.406938		113.601	0.488763	0.387915
113.802	0.405915		113.801	0.491451	0.390351
114.002	0.409322		114.001	0.491935	0.392724
114.202	0.410289		114.201	0.492873	0.390672
114.402	0.408014		114.401	0.49756	0.388163
114.602	0.410415		114.601	0.497706	0.397512
114.802	0.41479		114.801	0.497831	0.395398
115.002	0.410365		115.001	0.500393	0.392551
115.202	0.416021		115.201	0.500529	0.396301
115.402	0.414309		115.401	0.502054	0.398092
115.602	0.41869		115.601	0.502875	0.397511
115.802	0.416601		115.801	0.503021	0.399423
116.002	0.417996		116.001	0.50163	0.399512
116.202	0.422696		116.201	0.506608	0.40078
116.402	0.415098		116.401	0.502337	0.403245
116.602	0.424458		116.601	0.506813	0.401726
116.802	0.425495		116.801	0.509354	0.403684
117.002	0.424709		117.001	0.508792	0.400669
117.202	0.425903		117.201	0.513395	0.406591
117.402	0.426107		117.401	0.513147	0.404755
117.602	0.429157		117.601	0.51381	0.409526
117.802	0.430282		117.801	0.514072	0.40534
118.002	0.426654		118.001	0.514066	0.408939
118.202	0.430114		118.201	0.516328	0.413238
118.402	0.431828		118.401	0.513572	0.412401
118.602	0.433232		118.601	0.519498	0.413025
118.802	0.432251		118.801	0.520332	0.415905
119.002	0.429648		119.001	0.520625	0.412411
119.202	0.433826		119.201	0.521982	0.409368
119.402	0.432602		119.401	0.525714	0.419894
119.602	0.434458		119.601	0.526744	0.418835
119.802	0.436571		119.801	0.52877	0.418279
120.002	0.43661		120.001	0.522962	0.417259
120.202	0.435552		120.201	0.528145	0.419647
120.402	0.434182		120.401	0.527223	0.420499
120.602	0.439362		120.601	0.52812	0.421506
120.802	0.446463		120.801	0.534356	0.421498
121.002	0.441225		121.001	0.528066	0.423171
121.202	0.440388		121.201	0.53237	0.424076
121.402	0.440356		121.401	0.533381	0.428049
121.602	0.445759		121.601	0.531877	0.422969
121.802	0.442702		121.801	0.538301	0.424281
122.002	0.446145		122.001	0.536814	0.424651
122.202	0.445684		122.201	0.534481	0.431831
122.402	0.452145		122.401	0.540874	0.430374
122.602	0.447824		122.601	0.539136	0.428449
122.802	0.452034		122.801	0.538445	0.430732
123.002	0.451964		123.001	0.54105	0.43262
123.202	0.454841		123.201	0.542419	0.435246
123.402	0.456145		123.401	0.542827	0.432938
123.602	0.454543		123.601	0.539966	0.434142
123.802	0.452479		123.801	0.548597	0.432505
124.002	0.455878		124.001	0.545538	0.438295
124.202	0.455369		124.201	0.549453	0.434753
124.402	0.457218		124.401	0.550181	0.44035
124.602	0.455268		124.601	0.549843	0.439404
124.802	0.463224		124.801	0.552405	0.439525
125.002	0.462493		125.001	0.550753	0.440614
125.202	0.462128		125.201	0.551332	0.440599
125.402	0.464362		125.401	0.555091	0.442209
125.602	0.462747		125.601	0.554144	0.442753
125.802	0.460957		125.801	0.55407	0.44536
126.002	0.466394		126.001	0.556277	0.449856
126.202	0.465555		126.201	0.560968	0.445717
126.402	0.469139		126.401	0.560832	0.447663
126.602	0.467779		126.601	0.558251	0.448288
126.802	0.468071		126.801	0.563513	0.44686
127.002	0.468351		127.001	0.560183	0.449267
127.202	0.473533		127.201	0.563227	0.451985
127.402	0.469757		127.401	0.562274	0.446257
127.602	0.474476		127.601	0.563722	0.454728
127.802	0.473222		127.801	0.569139	0.453738
128.002	0.476554		128.001	0.566266	0.453508
128.202	0.475011		128.201	0.571653	0.454502
128.402	0.475769		128.401	0.567853	0.457934
128.602	0.475059		128.601	0.572541	0.460868
128.802	0.477639		128.801	0.574167	0.457601
129.002	0.48177		129.001	0.572986	0.46152
129.202	0.479025		129.201	0.571547	0.459101
129.402	0.477132		129.401	0.572734	0.463847
129.602	0.479773		129.601	0.574344	0.455788
129.802	0.482888		129.801	0.576381	0.462883
130.002	0.480212		130.001	0.576414	0.460673
130.202	0.486449		130.201	0.576179	0.460004
130.402	0.483319		130.401	0.578869	0.465615
130.602	0.486966		130.601	0.577957	0.469654
130.802	0.49049		130.801	0.587994	0.468628
131.002	0.486461		131.001	0.582188	0.469382
131.202	0.488198		131.201	0.581846	0.470949
131.402	0.491673		131.401	0.584716	0.465296
131.602	0.492911		131.601	0.585641	0.472067
131.802	0.492183		131.801	0.587622	0.473118
132.002	0.4941		132.001	0.588831	0.473954
132.202	0.494688		132.201	0.587804	0.467341
132.402	0.494011		132.401	0.587856	0.474777
132.602	0.498645		132.601	0.590338	0.474261
132.802	0.496003		132.801	0.591222	0.475833
133.002	0.49733		133.001	0.594364	0.474305
133.202	0.49741		133.201	0.593186	0.474997
133.402	0.497723		133.401	0.597489	0.477318
133.602	0.500328		133.601	0.596702	0.477235
133.802	0.50237		133.801	0.597615	0.475701
134.002	0.502786		134.001	0.599738	0.480474
134.202	0.499932		134.201	0.600211	0.483088
134.402	0.502675		134.401	0.60061	0.483316
134.602	0.505652		134.601	0.6	0.480674
134.802	0.505505		134.801	0.604668	0.484607
135.002	0.508599		135.001	0.599939	0.483948
135.202	0.511299		135.201	0.604698	0.487005
135.402	0.513152		135.401	0.607496	0.488141
135.602	0.509954		135.601	0.605259	0.487087
135.802	0.512254		135.801	0.603433	0.486494
136.002	0.514156		136.001	0.603767	0.48763
136.202	0.511082		136.201	0.609069	0.493324
136.402	0.51233		136.401	0.60747	0.484238
136.602	0.516488		136.601	0.609111	0.495712
136.802	0.513928		136.801	0.612861	0.494617
137.002	0.516904		137.001	0.61614	0.497295
137.202	0.520151		137.201	0.612737	0.494374
137.402	0.520007		137.401	0.614919	0.500443
137.602	0.521501		137.601	0.61828	0.495712
137.802	0.517396		137.801	0.619105	0.498915
138.002	0.523298		138.001	0.620177	0.497052
138.202	0.523421		138.201	0.615666	0.502453
138.402	0.523573		138.401	0.61762	0.50405
138.602	0.524837		138.601	0.622232	0.502703
138.802	0.525533		138.801	0.62602	0.501519
139.002	0.524447		139.001	0.621453	0.504063
139.202	0.523061		139.201	0.624289	0.504633
139.402	0.524268		139.401	0.62788	0.503476
139.602	0.530079		139.601	0.626916	0.505261
139.802	0.529638		139.801	0.625771	0.506318
140.002	0.529561		140.001	0.631317	0.508306
140.202	0.532878		140.201	0.626939	0.509018
140.402	0.527508		140.401	0.627804	0.506371
140.602	0.531689		140.601	0.632511	0.510013
140.802	0.533193		140.801	0.632089	0.508332
141.002	0.534982		141.001	0.634669	0.512178
141.202	0.535016		141.201	0.635551	0.508778
141.402	0.536073		141.401	0.638434	0.511439
141.602	0.537562		141.601	0.63135	0.515437
141.802	0.538996		141.801	0.636082	0.5142
142.002	0.540059		142.001	0.636693	0.520186
142.202	0.539994		142.201	0.638661	0.521907
142.402	0.542264		142.401	0.636936	0.518998
142.602	0.543313		142.601	0.643277	0.518814
142.802	0.544286		142.801	0.644353	0.521286
143.002	0.546074		143.001	0.642343	0.522706
143.202	0.542414		143.201	0.638933	0.521402
143.402	0.547181		143.401	0.642896	0.524995
143.602	0.548422		143.601	0.641769	0.522984
143.802	0.547871		143.801	0.648052	0.526735
144.002	0.546211		144.001	0.6478	0.525961
144.202	0.547797		144.201	0.653044	0.525806
144.402	0.552273		144.401	0.652095	0.526436
144.602	0.553974		144.601	0.652545	0.530339
144.802	0.550596		144.801	0.650161	0.530824
145.002	0.552985		145.001	0.647591	0.530169
145.202	0.55398		145.201	0.656011	0.529807
145.402	0.554471		145.401	0.652425	0.533105
145.602	0.554359		145.601	0.652941	0.532525
145.802	0.558527		145.801	0.655681	0.529253
146.002	0.556703		146.001	0.656203	0.535433
146.202	0.555163		146.201	0.653832	0.542085
146.402	0.560412		146.401	0.664869	0.532096
146.602	0.556961		146.601	0.660016	0.532957
146.802	0.560375		146.801	0.662799	0.535499
147.002	0.559197		147.001	0.6616	0.541364
147.202	0.559687		147.201	0.663475	0.540433
147.402	0.563758		147.401	0.666061	0.54077
147.602	0.567911		147.601	0.667994	0.543058
147.802	0.561807		147.801	0.667254	0.542383
148.002	0.569429		148.001	0.671878	0.545255
148.202	0.572084		148.201	0.667759	0.54419
148.402	0.572277		148.401	0.665992	0.54243
148.602	0.566646		148.601	0.668587	0.54468
148.802	0.57023		148.801	0.671377	0.543182
149.002	0.570264		149.001	0.67086	0.54523
149.202	0.577573		149.201	0.673745	0.546823
149.402	0.573819		149.401	0.677486	0.550178
149.602	0.577123		149.601	0.675367	0.551792
149.802	0.573134		149.801	0.677126	0.546261
150.002	0.572721		150.001	0.679358	0.550501
150.202	0.57681		150.201	0.678664	0.547978
150.402	0.57873		150.401	0.67949	0.550647
150.602	0.575915		150.601	0.679682	0.551464
150.802	0.578664		150.801	0.678887	0.554004
151.002	0.58031		151.001	0.681365	0.553182
151.202	0.581467		151.201	0.686828	0.555996
151.402	0.581812		151.401	0.685467	0.554649
151.602	0.579423		151.601	0.682476	0.556711
151.802	0.581991		151.801	0.687737	0.560377
152.002	0.579437		152.001	0.688178	0.556561
152.202	0.587188		152.201	0.682917	0.55915
152.402	0.587019		152.401	0.688843	0.56285
152.602	0.584616		152.601	0.689135	0.562407
152.802	0.589223		152.801	0.691972	0.563002
153.002	0.585505		153.001	0.693191	0.566165
153.202	0.589454		153.201	0.693625	0.561433
153.402	0.58868		153.401	0.690825	0.565597
153.602	0.593206		153.601	0.69534	0.567433
153.802	0.591578		153.801	0.694848	0.569961
154.002	0.592194		154.001	0.696292	0.568863
154.202	0.595803		154.201	0.694073	0.566289
154.402	0.594287		154.401	0.698712	0.570291
154.602	0.596724		154.601	0.698906	0.570088
154.802	0.597781		154.801	0.69967	0.570164
155.002	0.600679		155.001	0.70048	0.573455
155.202	0.596221		155.201	0.704757	0.57324
155.402	0.601474		155.401	0.704005	0.575027
155.602	0.597315		155.601	0.704113	0.573288
155.802	0.599762		155.801	0.704393	0.578972
156.002	0.59818		156.001	0.706176	0.571685
156.202	0.598032		156.201	0.707824	0.584746
156.402	0.601812		156.401	0.706107	0.577903
156.602	0.602262		156.601	0.71169	0.579706
156.802	0.607187		156.801	0.712925	0.582834
157.002	0.606239		157.001	0.713406	0.585321
157.202	0.604969		157.201	0.711083	0.583078
157.402	0.61099		157.401	0.716298	0.583499
157.602	0.609889		157.601	0.716458	0.586382
157.802	0.610904		157.801	0.717754	0.585675
158.002	0.610545		158.001	0.717766	0.586164
158.202	0.612229		158.201	0.717925	0.583067
158.402	0.609307		158.401	0.717558	0.586363
158.602	0.610136		158.601	0.719934	0.586602
158.802	0.614035		158.801	0.716338	0.588563
159.002	0.618144		159.001	0.720263	0.593202
159.202	0.615981		159.201	0.721938	0.587214
159.402	0.616054		159.401	0.726609	0.591427
159.602	0.61466		159.601	0.725219	0.594885
159.802	0.619862		159.801	0.723044	0.59201
160.002	0.616148		160.001	0.726585	0.594729
160.202	0.62079		160.201	0.726056	0.598376
160.402	0.619844		160.401	0.72586	0.593926
160.602	0.622576		160.601	0.729017	0.596756
160.802	0.621022		160.801	0.73048	0.595031
161.002	0.622419		161.001	0.731556	0.594449
161.202	0.624407		161.201	0.733505	0.600979
161.402	0.626436		161.401	0.7348	0.597641
161.602	0.623651		161.601	0.733053	0.603561
161.802	0.626147		161.801	0.734079	0.605034
162.002	0.626205		162.001	0.735505	0.599672
162.202	0.630864		162.201	0.734094	0.597702
162.402	0.630224		162.401	0.739926	0.603156
162.602	0.629085		162.601	0.735406	0.605874
162.802	0.629125		162.801	0.741239	0.603623
163.002	0.631388		163.001	0.736781	0.606398
163.202	0.634017		163.201	0.743798	0.607903
163.402	0.633122		163.401	0.743332	0.606964
163.602	0.634152		163.601	0.743341	0.609349
163.802	0.635652		163.801	0.743695	0.610888
164.002	0.633053		164.001	0.742514	0.608637
164.202	0.63486		164.201	0.743612	0.606797
164.402	0.638995		164.401	0.750316	0.612026
164.602	0.639991		164.601	0.748169	0.611522
164.802	0.634194		164.801	0.749956	0.615495
165.002	0.641658		165.001	0.750257	0.615781
165.202	0.643458		165.201	0.750561	0.616857
165.402	0.644966		165.401	0.74966	0.618259
165.602	0.644773		165.601	0.754983	0.618588
165.802	0.644422		165.801	0.756398	0.620911
166.002	0.646531		166.001	0.752271	0.618317
166.202	0.647493		166.201	0.753914	0.623014
166.402	0.647213		166.401	0.752997	0.627603
166.602	0.647026		166.601	0.758098	0.620329
166.802	0.647772		166.801	0.755998	0.623119
167.002	0.653281		167.001	0.758582	0.624008
167.202	0.652149		167.201	0.757349	0.624214
167.402	0.645917		167.401	0.758495	0.627957
167.602	0.648164		167.601	0.759613	0.62265
167.802	0.654123		167.801	0.765745	0.627742
168.002	0.655108		168.001	0.762594	0.631172
168.202	0.65437		168.201	0.766185	0.627692
168.402	0.656152		168.401	0.763509	0.629654
168.602	0.657694		168.601	0.763937	0.633657
168.802	0.655626		168.801	0.767273	0.632288
169.002	0.657692		169.001	0.767393	0.63226
169.202	0.651432		169.201	0.766279	0.635022
169.402	0.659023		169.401	0.772442	0.635176
169.602	0.65804		169.601	0.775322	0.63451
169.802	0.658502		169.801	0.77075	0.633285
170.002	0.663268		170.001	0.775704	0.634989
170.202	0.660707		170.201	0.771657	0.637068
170.402	0.662348		170.401	0.775938	0.639093
170.602	0.660282		170.601	0.77771	0.637741
170.802	0.664307		170.801	0.777582	0.637608
171.002	0.664349		171.001	0.778287	0.639308
171.202	0.669154		171.201	0.776562	0.641764
171.402	0.667141		171.401	0.777452	0.641225
171.602	0.670109		171.601	0.777818	0.64181
171.802	0.67		171.801	0.781821	0.645157
172.002	0.670491		172.001	0.779994	0.640896
172.202	0.667159		172.201	0.778561	0.643011
172.402	0.67115		172.401	0.785179	0.648923
172.602	0.672162		172.601	0.788658	0.646954
172.802	0.670797		172.801	0.785223	0.645357
173.002	0.673686		173.001	0.785182	0.650706
173.202	0.674473		173.201	0.783897	0.649159
173.402	0.672963		173.401	0.790572	0.654009
173.602	0.672482		173.601	0.78829	0.654041
173.802	0.67806		173.801	0.790016	0.651579
174.002	0.678914		174.001	0.791012	0.653313
174.202	0.679185		174.201	0.785887	0.653307
174.402	0.676498		174.401	0.793669	0.653414
174.602	0.677169		174.601	0.796713	0.657387
174.802	0.681446		174.801	0.793176	0.653899
175.002	0.684416		175.001	0.794916	0.656103
175.202	0.677708		175.201	0.794582	0.659678
175.402	0.68553		175.401	0.798628	0.657971
175.602	0.686811		175.601	0.798517	0.661293
175.802	0.684579		175.801	0.800857	0.663323
176.002	0.686173		176.001	0.799544	0.659796
176.202	0.685455		176.201	0.800106	0.662602
176.402	0.688115		176.401	0.798787	0.664823
176.602	0.692165		176.601	0.80446	0.662128
176.802	0.690471		176.801	0.80728	0.669195
177.002	0.689772		177.001	0.804439	0.665119
177.202	0.693016		177.201	0.809613	0.665428
177.402	0.694794		177.401	0.808375	0.671922
177.602	0.694874		177.601	0.807456	0.667018
177.802	0.6951		177.801	0.80863	0.667228
178.002	0.694011		178.001	0.809452	0.666868
178.202	0.697996		178.201	0.811545	0.673281
178.402	0.696393		178.401	0.810897	0.673895
178.602	0.695586		178.601	0.814216	0.668595
178.802	0.700491		178.801	0.81524	0.673054
179.002	0.702657		179.001	0.812173	0.673973
179.202	0.69792		179.201	0.816133	0.676808
179.402	0.699126		179.401	0.815859	0.682201
179.602	0.699986		179.601	0.818181	0.677354
179.802	0.702015		179.801	0.815845	0.674354
180.002	0.702901		180.001	0.826696	0.678452
180.202	0.706092		180.201	0.82438	0.675517
180.402	0.706687		180.401	0.831075	0.681812
180.602	0.709847		180.601	0.831218	0.681222
180.802	0.709146		180.801	0.830378	0.68217
181.002	0.708227		181.001	0.825688	0.680809
181.202	0.708649		181.201	0.828026	0.683026
181.402	0.71067		181.401	0.831264	0.683273
181.602	0.709292		181.601	0.836357	0.684956
181.802	0.710299		181.801	0.830178	0.686228
182.002	0.709334		182.001	0.82972	0.68647
182.202	0.712202		182.201	0.830723	0.68536
182.402	0.714569		182.401	0.828987	0.685195
182.602	0.70988		182.601	0.829444	0.690457
182.802	0.712992		182.801	0.831987	0.690789
183.002	0.713149		183.001	0.828445	0.690102
183.202	0.716878		183.201	0.829672	0.689705
183.402	0.71586		183.401	0.82889	0.6914
183.602	0.71677		183.601	0.832789	0.690799
183.802	0.718605		183.801	0.831273	0.694808
184.002	0.720205		184.001	0.831064	0.69123
184.202	0.726509		184.201	0.833591	0.693782
184.402	0.721737		184.401	0.83258	0.696185
184.602	0.726311		184.601	0.831582	0.696203
184.802	0.720102		184.801	0.832279	0.696957
185.002	0.719982		185.001	0.832325	0.696784
185.202	0.724384		185.201	0.827815	0.700149
185.402	0.722149		185.401	0.835334	0.699744
185.602	0.723628		185.601	0.834884	0.70044
185.802	0.729611		185.801	0.832135	0.703682
186.002	0.726502		186.001	0.833991	0.698558
186.202	0.726716		186.201	0.83028	0.700659
186.402	0.730376		186.401	0.834353	0.703294
186.602	0.72918		186.601	0.834	0.705645
186.802	0.731166		186.801	0.833328	0.702912
187.002	0.73167		187.001	0.830907	0.709264
187.202	0.73299		187.201	0.830332	0.704009
187.402	0.731244		187.401	0.831661	0.706023
187.602	0.734854		187.601	0.834415	0.706072
187.802	0.737232		187.801	0.833511	0.708994
188.002	0.737486		188.001	0.834761	0.70913
188.202	0.736662		188.201	0.8352	0.71119
188.402	0.737475		188.401	0.834219	0.711618
188.602	0.735748		188.601	0.836888	0.710935
188.802	0.740436		188.801	0.836826	0.717238
189.002	0.738931		189.001	0.834739	0.713637
189.202	0.738701		189.201	0.833399	0.714869
189.402	0.744958		189.401	0.832756	0.714952
189.602	0.743718		189.601	0.833136	0.718042
189.802	0.745669		189.801	0.836018	0.716952
190.002	0.745401		190.001	0.8346	0.717362
190.202	0.74066		190.201	0.833461	0.719029
190.402	0.747399		190.401	0.833463	0.718408
190.602	0.748623		190.601	0.834749	0.720288
190.802	0.747166		190.801	0.834104	0.719306
191.002	0.746749		191.001	0.833605	0.720209
191.202	0.745156		191.201	0.832465	0.722362
191.402	0.752751		191.401	0.838959	0.728111
191.602	0.750273		191.601	0.841581	0.723038
191.802	0.753385		191.801	0.839768	0.727437
192.002	0.752465		192.001	0.834551	0.729403
192.202	0.753132		192.201	0.836791	0.726747
192.402	0.753046		192.401	0.837403	0.724352
192.602	0.755071		192.601	0.833542	0.733811
192.802	0.754212		192.801	0.837919	0.730753
193.002	0.756452		193.001	0.834239	0.727508
193.202	0.754898		193.201	0.835536	0.731208
193.402	0.757047		193.401	0.833409	0.731229
193.602	0.757189		193.601	0.834006	0.729541
193.802	0.758444		193.801	0.833293	0.734086
194.002	0.760279		194.001	0.832838	0.734403
194.202	0.760843		194.201	0.835835	0.734989
194.402	0.760371		194.401	0.836611	0.733488
194.602	0.759928		194.601	0.837586	0.734795
194.802	0.763182		194.801	0.836555	0.74031
195.002	0.761176		195.001	0.836093	0.737252
195.202	0.767103		195.201	0.834533	0.734728
195.402	0.761914		195.401	0.833894	0.740842
195.602	0.762983		195.601	0.836028	0.736659
195.802	0.765732		195.801	0.833954	0.741213
196.002	0.766653		196.001	0.836309	0.73703
196.202	0.768046		196.201	0.834616	0.744905
196.402	0.765884		196.401	0.832721	0.739923
196.602	0.769603		196.601	0.838694	0.742538
196.802	0.767077		196.801	0.83456	0.746069
197.002	0.771064		197.001	0.833972	0.74571
197.202	0.774821		197.201	0.838358	0.744538
197.402	0.772446		197.401	0.834294	0.746196
197.602	0.778512		197.601	0.836401	0.751303
197.802	0.770837		197.801	0.83662	0.749404
198.002	0.773429		198.001	0.83632	0.750223
198.202	0.7722		198.201	0.840113	0.752945
198.402	0.778998		198.401	0.836068	0.751855
198.602	0.778616		198.601	0.837619	0.750522
198.802	0.779527		198.801	0.836502	0.751138
199.002	0.774804		199.001	0.833379	0.755215
199.202	0.783738		199.201	0.838605	0.75188
199.402	0.783981		199.401	0.83807	0.754048
199.602	0.784777		199.601	0.835173	0.757288
199.802	0.783449		199.801	0.837473	0.751685
200.002	0.780087		200.001	0.835286	0.751685
200.202	0.785495		200.201	0.838296	0.809242
200.402	0.78693		200.401	0.836833	0.809915
200.602	0.784303		200.601	0.837413	0.813391
200.802	0.788132		200.801	0.836184	0.81307
201.002	0.787461		201.001	0.83856	0.814881
201.202	0.79078		201.201	0.83393	0.812741
201.402	0.789552		201.401	0.837694	0.813451
201.602	0.791882		201.601	0.838561	0.816962
201.802	0.790087		201.801	0.839261	0.811955
202.002	0.791674		202.001	0.837605	0.816575
202.202	0.791862		202.201	0.836339	0.812962
202.402	0.795549		202.401	0.837455	0.816922
202.602	0.794444		202.601	0.836841	0.81707
202.802	0.794987		202.801	0.834545	0.818917
203.002	0.792563		203.001	0.83588	0.814772
203.202	0.797168		203.201	0.836689	0.821431
203.402	0.797803		203.401	0.83374	0.818591
203.602	0.797311		203.601	0.838745	0.819301
203.802	0.798519		203.801	0.836257	0.817124
204.002	0.796035		204.001	0.836068	0.821122
204.202	0.800703		204.201	0.838896	0.822647
204.402	0.80095		204.401	0.836001	0.824811
204.602	0.801456		204.601	0.838213	0.823143
204.802	0.801207		204.801	0.833563	0.828152
205.002	0.802084		205.001	0.835514	0.822722
205.202	0.807051		205.201	0.838728	0.823993
205.402	0.803274		205.401	0.839327	0.822767
205.602	0.803873		205.601	0.838137	0.827752
205.802	0.8062		205.801	0.837877	0.826238
206.002	0.805072		206.001	0.836197	0.827883
206.202	0.80606		206.201	0.834503	0.827663
206.402	0.807104		206.401	0.83661	0.827246
206.602	0.809664		206.601	0.83837	0.826662
206.802	0.811832		206.801	0.835832	0.824666
207.002	0.807429		207.001	0.834642	0.828
207.202	0.81013		207.201	0.834084	0.828447
207.402	0.809536		207.401	0.8367	0.833665
207.602	0.811924		207.601	0.836593	0.831527
207.802	0.811106		207.801	0.83816	0.826368
208.002	0.814479		208.001	0.837873	0.829138
208.202	0.817654		208.201	0.83728	0.834491
208.402	0.812559		208.401	0.837718	0.834336
208.602	0.816984		208.601	0.838069	0.831768
208.802	0.816737		208.801	0.84245	0.832979
209.002	0.820875		209.001	0.84011	0.836336
209.202	0.820878		209.201	0.836925	0.834242
209.402	0.823713		209.401	0.835384	0.840729
209.602	0.817681		209.601	0.835837	0.83885
209.802	0.819759		209.801	0.838978	0.83609
210.002	0.822799		210.001	0.830692	0.838781
210.202	0.821477		210.201	0.849471	0.83597
210.402	0.826809		210.401	0.857293	0.841951
210.602	0.822531		210.601	0.873773	0.842093
210.802	0.825689		210.801	0.886973	0.839702
211.002	0.830099		211.001	0.896597	0.843772
211.202	0.826881		211.201	0.905658	0.843564
211.402	0.830308		211.401	0.918159	0.843319
211.602	0.826241		211.601	0.934067	0.845144
211.802	0.824304		211.801	0.947142	0.841102
212.002	0.830495		212.001	0.959233	0.839732
212.202	0.833828		212.201	0.970221	0.842716
212.402	0.83412		212.401	0.979645	0.843013
212.602	0.834814		212.601	0.991984	0.842785
212.802	0.830214		212.801	1.00239	0.844742
213.002	0.834215		213.001	1.01094	0.843474
213.202	0.834654		213.201	1.02314	0.848512
213.402	0.8377		213.401	1.03883	0.843926
213.602	0.834016		213.601	1.04773	0.848747
213.802	0.837198		213.801	1.05866	0.849522
214.002	0.839019		214.001	1.07453	0.849984
214.202	0.8409		214.201	1.08319	0.851894
214.402	0.836534		214.401	1.09332	0.847781
214.602	0.839023		214.601	1.1052	0.850281
214.802	0.841556		214.801	1.1178	0.850312
215.002	0.840377		215.001	1.12435	0.851345
215.202	0.843576		215.201	1.13654	0.854589
215.402	0.839045		215.401	1.14938	0.852115
215.602	0.84409		215.601	1.1595	0.852182
215.802	0.840755		215.801	1.17485	0.852689
216.002	0.839749		216.001	1.18371	0.855862
216.202	0.848484		216.201	1.18876	0.855948
216.402	0.844995		216.401	1.19912	0.855389
216.602	0.849966		216.601	1.21388	0.859603
216.802	0.8486		216.801	1.21727	0.853154
217.002	0.846083		217.001	1.23013	0.860603
217.202	0.850753		217.201	1.24062	0.854551
217.402	0.846358		217.401	1.2504	0.859644
217.602	0.852093		217.601	1.26131	0.861203
217.802	0.853827		217.801	1.27472	0.855548
218.002	0.851067		218.001	1.28429	0.859162
218.202	0.851421		218.201	1.28704	0.860765
218.402	0.856796		218.401	1.30106	0.862813
218.602	0.854442		218.601	1.30905	0.86345
218.802	0.854717		218.801	1.31896	0.860954
219.002	0.854721		219.001	1.32898	0.861931
219.202	0.856313		219.201	1.33981	0.866628
219.402	0.857699		219.401	1.34704	0.866999
219.602	0.858752		219.601	1.35619	0.8671
219.802	0.863096		219.801	1.36383	0.863047
220.002	0.85753		220.001	1.37795	0.868166
220.202	0.863328		220.201	1.38147	0.862836
220.402	0.861245		220.401	1.39059	0.867454
220.602	0.859423		220.601	1.39498	0.877166
220.802	0.865816		220.801	1.40376	0.873196
221.002	0.862805		221.001	1.41433	0.87536
221.202	0.861117		221.201	1.42434	0.87349
221.402	0.863777		221.401	1.43334	0.870444
221.602	0.870306		221.601	1.43957	0.874973
221.802	0.86891		221.801	1.44774	0.876093
222.002	0.868424		222.001	1.45826	0.874527
222.202	0.867492		222.201	1.46358	0.873133
222.402	0.866939		222.401	1.47368	0.873334
222.602	0.869794		222.601	1.47931	0.880575
222.802	0.870607		222.801	1.4903	0.879378
223.002	0.869611		223.001	1.49056	0.875166
223.202	0.868622		223.201	1.50294	0.876243
223.402	0.872263		223.401	1.51342	0.877986
223.602	0.875388		223.601	1.51537	0.875659
223.802	0.876029		223.801	1.52368	0.879253
224.002	0.875579		224.001	1.5329	0.878673
224.202	0.876576		224.201	1.53764	0.879673
224.402	0.875094		224.401	1.54181	0.878367
224.602	0.876698		224.601	1.55085	0.880681
224.802	0.875695		224.801	1.55907	0.877599
225.002	0.877714		225.001	1.55897	0.878474
225.202	0.88323		225.201	1.5728	0.877557
225.402	0.875773		225.401	1.57565	0.883223
225.602	0.882126		225.601	1.57987	0.87388
225.802	0.879616		225.801	1.58501	0.878186
226.002	0.880607		226.001	1.59267	0.879907
226.202	0.882567		226.201	1.60171	0.876745
226.402	0.879942		226.401	1.60995	0.879143
226.602	0.883168		226.601	1.61085	0.87505
226.802	0.884837		226.801	1.61731	0.877233
227.002	0.883771		227.001	1.624	0.878862
227.202	0.888007		227.201	1.63291	0.882398
227.402	0.886578		227.401	1.63352	0.881019
227.602	0.888219		227.601	1.6327	0.881184
227.802	0.888528		227.801	1.64598	0.877891
228.002	0.887408		228.001	1.64497	0.878122
228.202	0.888366		228.201	1.65382	0.8792
228.402	0.88965		228.401	1.65898	0.881104
228.602	0.892644		228.601	1.65897	0.878619
228.802	0.893762		228.801	1.66899	0.87561
229.002	0.892974		229.001	1.67481	0.881001
229.202	0.892522		229.201	1.67514	0.879755
229.402	0.894457		229.401	1.67972	0.881422
229.602	0.89839		229.601	1.6865	0.876174
229.802	0.893123		229.801	1.69143	0.878328
230.002	0.895605		230.001	1.69672	0.881382
230.202	0.900007		230.201	1.69852	0.879979
230.402	0.90168		230.401	1.70284	0.881193
230.602	0.896322		230.601	1.70901	0.881901
230.802	0.899793		230.801	1.71072	0.87873
231.002	0.904949		231.001	1.71524	0.878956
231.202	0.898597		231.201	1.7212	0.87752
231.402	0.896405		231.401	1.72609	0.87849
231.602	0.903238		231.601	1.72152	0.879546
231.802	0.903889		231.801	1.73214	0.8798
232.002	0.902728		232.001	1.73687	0.882278
232.202	0.898881		232.201	1.73953	0.880491
232.402	0.904375		232.401	1.74296	0.882963
232.602	0.9075		232.601	1.74506	0.8793
232.802	0.906135		232.801	1.74974	0.885504
233.002	0.906808		233.001	1.75009	0.879527
233.202	0.906515		233.201	1.75044	0.881281
233.402	0.910568		233.401	1.75716	0.879918
233.602	0.912158		233.601	1.76026	0.883352
233.802	0.910256		233.801	1.76524	0.882425
234.002	0.913896		234.001	1.76511	0.879614
234.202	0.91233		234.201	1.76936	0.882797
234.402	0.913596		234.401	1.77373	0.877477
234.602	0.915861		234.601	1.773	0.881395
234.802	0.916176		234.801	1.77789	0.882554
235.002	0.914441		235.001	1.78027	0.882749
235.202	0.910735		235.201	1.78408	0.874779
235.402	0.917207		235.401	1.78615	0.880966
235.602	0.919539		235.601	1.78604	0.877996
235.802	0.916561		235.801	1.79025	0.879866
236.002	0.913364		236.001	1.78881	0.880073
236.202	0.917543		236.201	1.79785	0.880662
236.402	0.920269		236.401	1.79708	0.878374
236.602	0.918134		236.601	1.8033	0.882651
236.802	0.921536		236.801	1.8052	0.881562
237.002	0.922546		237.001	1.80576	0.880353
237.202	0.918615		237.201	1.8048	0.882457
237.402	0.923354		237.401	1.80986	0.879098
237.602	0.924577		237.601	1.81193	0.882866
237.802	0.923324		237.801	1.81308	0.883863
238.002	0.917627		238.001	1.81684	0.883645
238.202	0.925773		238.201	1.81384	0.883205
238.402	0.926641		238.401	1.81888	0.879365
238.602	0.929165		238.601	1.81874	0.886159
238.802	0.927916		238.801	1.81807	0.876985
239.002	0.927797		239.001	1.82369	0.883824
239.202	0.932353		239.201	1.82739	0.884411
239.402	0.930371		239.401	1.82849	0.88389
239.602	0.934582		239.601	1.8281	0.883317
239.802	0.935847		239.801	1.83036	0.881709
240.002	0.933287		240.001	1.83352	0.881816
240.202	0.93313		240.201	1.83719	0.878684
240.402	0.929744		240.401	1.83573	0.879891
240.602	0.935367		240.601	1.83725	0.880006
240.802	0.933601		240.801	1.83672	0.885375
241.002	0.934743		241.001	1.83666	0.882974
241.202	0.943353		241.201	1.83996	0.881115
241.402	0.937705		241.401	1.84351	0.878915
241.602	0.938653		241.601	1.84147	0.881872
241.802	0.939047		241.801	1.84726	0.877293
242.002	0.940558		242.001	1.84513	0.880504
242.202	0.937049		242.201	1.84799	0.881336
242.402	0.93642		242.401	1.84646	0.882797
242.602	0.941259		242.601	1.84702	0.882049
242.802	0.943702		242.801	1.85171	0.887172
243.002	0.943332		243.001	1.85033	0.881126
243.202	0.942169		243.201	1.85244	0.884002
243.402	0.94585		243.401	1.8534	0.884663
243.602	0.942127		243.601	1.85514	0.88318
243.802	0.947713		243.801	1.85562	0.883248
244.002	0.946105		244.001	1.85685	0.882672
244.202	0.945458		244.201	1.86054	0.880916
244.402	0.948678		244.401	1.85854	0.877609
244.602	0.947143		244.601	1.85699	0.87986
244.802	0.949971		244.801	1.85718	0.878795
245.002	0.949888		245.001	1.86006	0.883393
245.202	0.952183		245.201	1.86448	0.879589
245.402	0.945104		245.401	1.86187	0.883106
245.602	0.950265		245.601	1.86503	0.883728
245.802	0.950877		245.801	1.86421	0.884595
246.002	0.957366		246.001	1.86741	0.88244
246.202	0.951905		246.201	1.86569	0.881405
246.402	0.952097		246.401	1.86719	0.879675
246.602	0.952743		246.601	1.86665	0.87959
246.802	0.955246		246.801	1.86653	0.884942
247.002	0.960564		247.001	1.87374	0.883099
247.202	0.954604		247.201	1.86648	0.884005
247.402	0.958732		247.401	1.86573	0.881242
247.602	0.961995		247.601	1.8657	0.881122
247.802	0.959026		247.801	1.86869	0.878016
248.002	0.961157		248.001	1.87103	0.883891
248.202	0.955957		248.201	1.8742	0.88029
248.402	0.960281		248.401	1.87347	0.879724
248.602	0.960016		248.601	1.8698	0.885328
248.802	0.965185		248.801	1.87413	0.881446
249.002	0.967987		249.001	1.87642	0.878069
249.202	0.967313		249.201	1.87431	0.884606
249.402	0.965788		249.401	1.87234	0.882824
249.602	0.966161		249.601	1.87658	0.884406
249.802	0.964367		249.801	1.87929	0.880726
250.002	0.972335		250.001	1.87627	0.882465
250.202	0.967802		250.201	1.87828	0.885628
250.402	0.964319		250.401	1.87683	0.881347
250.602	0.970452		250.601	1.88027	0.874505
250.802	0.971985		250.801	1.88167	0.871771
251.002	0.969591		251.001	1.88163	0.875941
251.202	0.972024		251.201	1.87856	0.8701
251.402	0.976715		251.401	1.88047	0.875694
251.602	0.97168		251.601	1.87991	0.87431
251.802	0.973912		251.801	1.87931	0.867785
252.002	0.974835		252.001	1.87944	0.873514
252.202	0.975941		252.201	1.8842	0.875223
252.402	0.975015		252.401	1.88194	0.871127
252.602	0.978792		252.601	1.88529	0.873253
252.802	0.97777		252.801	1.88313	0.871034
253.002	0.975935		253.001	1.88092	0.874344
253.202	0.978577		253.201	1.88329	0.875704
253.402	0.981439		253.401	1.88549	0.872615
253.602	0.97946		253.601	1.88619	0.871664
253.802	0.980899		253.801	1.88358	0.873826
254.002	0.981572		254.001	1.88478	0.877617
254.202	0.979097		254.201	1.88573	0.874731
254.402	0.979856		254.401	1.88776	0.871926
254.602	0.986368		254.601	1.88999	0.875356
254.802	0.984952		254.801	1.88221	0.878182
255.002	0.988602		255.001	1.88347	0.87241
255.202	0.985119		255.201	1.88688	0.8777
255.402	0.983197		255.401	1.88662	0.870138
255.602	0.985182		255.601	1.8853	0.874239
255.802	0.988149		255.801	1.88946	0.871332
256.002	0.99058		256.001	1.88711	0.876804
256.202	0.990313		256.201	1.8871	0.875298
256.402	0.988913		256.401	1.88853	0.874217
256.602	0.984019		256.601	1.8852	0.876196
256.802	0.992757		256.801	1.88594	0.872956
257.002	0.995054		257.001	1.88633	0.875028
257.202	0.989179		257.201	1.88528	0.876469
257.402	0.989968		257.401	1.88966	0.873667
257.602	0.988513		257.601	1.88947	0.871894
257.802	0.996222		257.801	1.8916	0.878652
258.002	0.99496		258.001	1.89322	0.876709
258.202	0.996445		258.201	1.88624	0.877744
258.402	0.996083		258.401	1.89037	0.875851
258.602	0.997426		258.601	1.88924	0.876392
258.802	0.993888		258.801	1.88808	0.875883
259.002	0.998198		259.001	1.89096	0.870416
259.202	1.00141		259.201	1.89019	0.871441
259.402	1.00059		259.401	1.89463	0.87424
259.602	1.00223		259.601	1.88305	0.874841
259.802	0.998172		259.801	1.88755	0.874622
260.002	1.00186		260.001	1.88801	0.873672
260.202	0.99785		260.201	1.88808	0.875586
260.402	1.00327		260.401	1.89083	0.8748
260.602	1.00531		260.601	1.88782	0.875463
260.802	1.00572		260.801	1.8898	0.87342
261.002	1.005		261.001	1.8914	0.877939
261.202	1.00735		261.201	1.8937	0.872306
261.402	1.00811		261.401	1.89179	0.873611
261.602	1.00804		261.601	1.89261	0.879044
261.802	1.00948		261.801	1.88511	0.876451
262.002	1.01049		262.001	1.89489	0.869028
262.202	1.01237		262.201	1.89294	0.87015
262.402	1.01048		262.401	1.89516	0.87452
262.602	1.00482		262.601	1.88994	0.877448
262.802	1.01051		262.801	1.89135	0.874234
263.002	1.00965		263.001	1.88975	0.873184
263.202	1.01554		263.201	1.89149	0.872714
263.402	1.01086		263.401	1.89202	0.870969
263.602	1.01549		263.601	1.89017	0.877564
263.802	1.01412		263.801	1.89274	0.874853
264.002	1.01648		264.001	1.89322	0.874686
264.202	1.01656		264.201	1.89452	0.875964
264.402	1.01738		264.401	1.8932	0.874305
264.602	1.01472		264.601	1.89358	0.87966
264.802	1.01999		264.801	1.89569	0.87596
265.002	1.01893		265.001	1.89545	0.873848
265.202	1.02157		265.201	1.89464	0.875598
265.402	1.01802		265.401	1.89153	0.876157
265.602	1.0205		265.601	1.89122	0.877643
265.802	1.01997		265.801	1.89328	0.877216
266.002	1.01815		266.001	1.89326	0.876787
266.202	1.01905		266.201	1.89247	0.876172
266.402	1.02245		266.401	1.89291	0.874253
266.602	1.02119		266.601	1.89483	0.877586
266.802	1.02572		266.801	1.89141	0.876149
267.002	1.0217		267.001	1.89657	0.872219
267.202	1.02521		267.201	1.89301	0.878149
267.402	1.03032		267.401	1.89389	0.879017
267.602	1.03033		267.601	1.89696	0.876487
267.802	1.02504		267.801	1.89403	0.873174
268.002	1.02297		268.001	1.89199	0.875509
268.202	1.03114		268.201	1.89238	0.873411
268.402	1.02489		268.401	1.89277	0.878228
268.602	1.02881		268.601	1.89232	0.873894
268.802	1.02637		268.801	1.89431	0.874083
269.002	1.0336		269.001	1.89149	0.879051
269.202	1.03278		269.201	1.88983	0.870693
269.402	1.03157		269.401	1.89776	0.872045
269.602	1.03215		269.601	1.89417	0.880182
269.802	1.03054		269.801	1.88822	0.876677
270.002	1.03766		270.001	1.89484	0.877245
270.202	1.03382		270.201	1.89251	0.880721
270.402	1.03681		270.401	1.89501	0.871598
270.602	1.03491		270.601	1.89536	0.877024
270.802	1.03597		270.801	1.89469	0.876748
271.002	1.03691		271.001	1.89423	0.87655
271.202	1.03696		271.201	1.89614	0.8712
271.402	1.0395		271.401	1.8946	0.872648
271.602	1.03663		271.601	1.89826	0.875072
271.802	1.03938		271.801	1.89664	0.876284
272.002	1.0416		272.001	1.89454	0.876551
272.202	1.03973		272.201	1.89497	0.874651
272.402	1.04111		272.401	1.89494	0.873691
272.602	1.04379		272.601	1.89473	0.872297
272.802	1.04449		272.801	1.89322	0.875843
273.002	1.04523		273.001	1.89407	0.876529
273.202	1.04592		273.201	1.89752	0.87725
273.402	1.04663		273.401	1.89727	0.872865
273.602	1.04231		273.601	1.89855	0.876895
273.802	1.05002		273.801	1.89366	0.876311
274.002	1.05188		274.001	1.89376	0.875324
274.202	1.05381		274.201	1.89209	0.875611
274.402	1.05004		274.401	1.889	0.874649
274.602	1.04923		274.601	1.895	0.880706
274.802	1.04867		274.801	1.89983	0.878124
275.002	1.04859		275.001	1.89508	0.873464
275.202	1.04853		275.201	1.89626	0.87731
275.402	1.04767		275.401	1.89939	0.871802
275.602	1.05396		275.601	1.89639	0.880513
275.802	1.05105		275.801	1.88958	0.875486
276.002	1.05542		276.001	1.89791	0.877684
276.202	1.0541		276.201	1.89142	0.874337
276.402	1.05638		276.401	1.89233	0.877248
276.602	1.05372		276.601	1.89878	0.876567
276.802	1.05721		276.801	1.89514	0.870229
277.002	1.05566		277.001	1.89573	0.87593
277.202	1.05549		277.201	1.89728	0.879367
277.402	1.05634		277.401	1.8981	0.873506
277.602	1.05713		277.601	1.89598	0.877655
277.802	1.06216		277.801	1.89427	0.87882
278.002	1.06069		278.001	1.89704	0.876848
278.202	1.06		278.201	1.89718	0.877754
278.402	1.06222		278.401	1.89346	0.873543
278.602	1.05988		278.601	1.89525	0.878133
278.802	1.06115		278.801	1.89787	0.878916
279.002	1.0671		279.001	1.89767	0.876431
279.202	1.06738		279.201	1.89268	0.874668
279.402	1.06449		279.401	1.89583	0.874393
279.602	1.06164		279.601	1.89868	0.87244
279.802	1.06786		279.801	1.8958	0.871623
280.002	1.06433		280.001	1.89736	0.877132
280.202	1.06437		280.201	1.89298	0.873317
280.402	1.06799		280.401	1.89704	0.880759
280.602	1.0702		280.601	1.89545	0.872015
280.802	1.06575		280.801	1.89349	0.875284
281.002	1.06734		281.001	1.89356	0.872777
281.202	1.06621		281.201	1.89251	0.870636
281.402	1.0717		281.401	1.89405	0.876915
281.602	1.0691		281.601	1.89456	0.874572
281.802	1.07417		281.801	1.89709	0.878593
282.002	1.0721		282.001	1.89748	0.877096
282.202	1.07149		282.201	1.89603	0.875884
282.402	1.07617		282.401	1.89845	0.877416
282.602	1.07126		282.601	1.89625	0.876647
282.802	1.0781		282.801	1.89375	0.876934
283.002	1.07311		283.001	1.89541	0.875527
283.202	1.08074		283.201	1.89456	0.870892
283.402	1.0808		283.401	1.89344	0.873592
283.602	1.07554		283.601	1.89811	0.873052
283.802	1.07749		283.801	1.89543	0.877004
284.002	1.07572		284.001	1.89388	0.875501
284.202	1.07782		284.201	1.8961	0.872902
284.402	1.07485		284.401	1.89367	0.876498
284.602	1.07723		284.601	1.89405	0.877121
284.802	1.08295		284.801	1.88966	0.877798
285.002	1.07773		285.001	1.8945	0.87191
285.202	1.08204		285.201	1.89323	0.875148
285.402	1.08399		285.401	1.89173	0.878228
285.602	1.08376		285.601	1.89594	0.872044
285.802	1.08577		285.801	1.89392	0.876116
286.002	1.08185		286.001	1.89535	0.880005
286.202	1.08312		286.201	1.89471	0.879868
286.402	1.08464		286.401	1.89425	0.873391
286.602	1.08338		286.601	1.89838	0.872017
286.802	1.08722		286.801	1.89552	0.876315
287.002	1.08671		287.001	1.89319	0.87835
287.202	1.08264		287.201	1.89812	0.875961
287.402	1.08895		287.401	1.89913	0.875576
287.602	1.08919		287.601	1.89393	0.875658
287.802	1.09413		287.801	1.89579	0.875817
288.002	1.09113		288.001	1.89676	0.874694
288.202	1.09341		288.201	1.89594	0.877251
288.402	1.08821		288.401	1.89569	0.873934
288.602	1.09595		288.601	1.89574	0.8755
288.802	1.09503		288.801	1.89282	0.874649
289.002	1.09593		289.001	1.89337	0.877955
289.202	1.0911		289.201	1.89426	0.877988
289.402	1.09803		289.401	1.89334	0.875324
289.602	1.09769		289.601	1.89732	0.87676
289.802	1.10051		289.801	1.89352	0.876715
290.002	1.09396		290.001	1.89688	0.877192
290.202	1.09727		290.201	1.89138	0.875424
290.402	1.10214		290.401	1.8969	0.874237
290.602	1.09936		290.601	1.8944	0.875094
290.802	1.09989		290.801	1.89749	0.875854
291.002	1.10451		291.001	1.89213	0.875291
291.202	1.10375		291.201	1.89502	0.877051
291.402	1.09855		291.401	1.89292	0.876752
291.602	1.09899		291.601	1.89675	0.874376
291.802	1.09884		291.801	1.89405	0.868956
292.002	1.10075		292.001	1.88994	0.875419
292.202	1.10338		292.201	1.89384	0.872016
292.402	1.10294		292.401	1.89413	0.876801
292.602	1.10556		292.601	1.89285	0.87761
292.802	1.0994		292.801	1.89088	0.876909
293.002	1.10592		293.001	1.89344	0.877851
293.202	1.10084		293.201	1.89076	0.872785
293.402	1.10522		293.401	1.89249	0.87391
293.602	1.10993		293.601	1.89494	0.878792
293.802	1.11231		293.801	1.89434	0.873422
294.002	1.11217		294.001	1.89312	0.874603
294.202	1.10945		294.201	1.89591	0.872713
294.402	1.1111		294.401	1.89565	0.873251
294.602	1.10909		294.601	1.89792	0.876814
294.802	1.10921		294.801	1.89577	0.872376
295.002	1.11053		295.001	1.8901	0.872969
295.202	1.11325		295.201	1.89469	0.876066
295.402	1.11241		295.401	1.893	0.875782
295.602	1.11516		295.601	1.89561	0.873753
295.802	1.11539		295.801	1.8963	0.877835
296.002	1.11496		296.001	1.89258	0.87395
296.202	1.11808		296.201	1.8931	0.87292
296.402	1.11633		296.401	1.89807	0.874383
296.602	1.11863		296.601	1.88805	0.87679
296.802	1.11767		296.801	1.89628	0.87393
297.002	1.11711		297.001	1.88894	0.877933
297.202	1.11713		297.201	1.89723	0.875024
297.402	1.11771		297.401	1.89813	0.873476
297.602	1.12334		297.601	1.89396	0.874099
297.802	1.1203		297.801	1.89619	0.879202
298.002	1.12019		298.001	1.89745	0.872156
298.202	1.12179		298.201	1.89316	0.878846
298.402	1.12226		298.401	1.89925	0.878143
298.602	1.11765		298.601	1.89558	0.875214
298.802	1.12189		298.801	1.89231	0.876021
299.002	1.12409		299.001	1.89437	0.879294
299.202	1.12765		299.201	1.89469	0.877434
299.402	1.12675		299.401	1.89627	0.87677
299.602	1.12792		299.601	1.89401	0.873822
299.802	1.13008		299.801	1.89282	0.873856
300.002	1.12879		300.001	1.89217	0.874482
300.202	1.12724		300.201	1.8937	0.874491
300.402	1.12895		300.401	1.89317	0.874978
300.602	1.13066		300.601	1.89698	0.876329
300.802	1.12854		300.801	1.89261	0.871878
301.002	1.125		301.001	1.89424	0.874014
301.202	1.13005		301.201	1.89395	0.874785
301.402	1.1308		301.401	1.89267	0.876876
301.602	1.13285		301.601	1.89727	0.874666
301.802	1.13083		301.801	1.89269	0.874736
302.002	1.13529		302.001	1.89353	0.874305
302.202	1.13163		302.201	1.89701	0.874276
302.402	1.12991		302.401	1.89339	0.877054
302.602	1.13395		302.601	1.89263	0.874189
302.802	1.1361		302.801	1.89144	0.874881
303.002	1.13429		303.001	1.88757	0.875535
303.202	1.14069		303.201	1.89695	0.876463
303.402	1.13735		303.401	1.89316	0.875949
303.602	1.14301		303.601	1.89361	0.880407
303.802	1.1339		303.801	1.89488	0.875147
304.002	1.13771		304.001	1.8921	0.874879
304.202	1.13973		304.201	1.88998	0.8727
304.402	1.13742		304.401	1.89445	0.87445
304.602	1.14346		304.601	1.89345	0.879032
304.802	1.1402		304.801	1.88948	0.877316
305.002	1.14381		305.001	1.89166	0.874822
305.202	1.14427		305.201	1.89305	0.875349
305.402	1.14315		305.401	1.89625	0.875249
305.602	1.14223		305.601	1.89219	0.873823
305.802	1.14716		305.801	1.89373	0.875634
306.002	1.14276		306.001	1.89121	0.874251
306.202	1.1467		306.201	1.89038	0.873326
306.402	1.14791		306.401	1.89268	0.874831
306.602	1.14997		306.601	1.89252	0.873576
306.802	1.14825		306.801	1.89265	0.876995
307.002	1.15199		307.001	1.89654	0.871731
307.202	1.14837		307.201	1.89203	0.873652
307.402	1.15044		307.401	1.89795	0.871893
307.602	1.15084		307.601	1.89646	0.874817
307.802	1.14889		307.801	1.89429	0.874853
308.002	1.14793		308.001	1.89175	0.874081
308.202	1.14711		308.201	1.89453	0.876729
308.402	1.15327		308.401	1.89528	0.87723
308.602	1.15448		308.601	1.8937	0.87586
308.802	1.15198		308.801	1.89603	0.873116
309.002	1.15257		309.001	1.89432	0.873225
309.202	1.15772		309.201	1.88897	0.874657
309.402	1.15232		309.401	1.89409	0.875627
309.602	1.16021		309.601	1.89237	0.871855
309.802	1.16159		309.801	1.8902	0.873887
310.002	1.15849		310.001	1.8935	0.877491
310.202	1.15688		310.201	1.89295	0.875667
310.402	1.1618		310.401	1.8918	0.876391
310.602	1.15997		310.601	1.89058	0.873519
310.802	1.16279		310.801	1.89448	0.875685
311.002	1.16338		311.001	1.8927	0.874
311.202	1.15982		311.201	1.89634	0.877147
311.402	1.1643		311.401	1.8921	0.875708
311.602	1.16037		311.601	1.8916	0.87346
311.802	1.16368		311.801	1.89059	0.873436
312.002	1.1618		312.001	1.89037	0.876212
312.202	1.16219		312.201	1.89186	0.877844
312.402	1.16215		312.401	1.89378	0.876973
312.602	1.16105		312.601	1.89206	0.875158
312.802	1.15946		312.801	1.89361	0.874478
313.002	1.16077		313.001	1.89045	0.872015
313.202	1.17133		313.201	1.89428	0.875444
313.402	1.17045		313.401	1.89138	0.873311
313.602	1.17002		313.601	1.89537	0.873121
313.802	1.1643		313.801	1.89032	0.872665
314.002	1.16649		314.001	1.89697	0.875756
314.202	1.16789		314.201	1.89171	0.874944
314.402	1.16664		314.401	1.89159	0.875273
314.602	1.17105		314.601	1.89362	0.871879
314.802	1.17343		314.801	1.8952	0.874052
315.002	1.17035		315.001	1.89233	0.871493
315.202	1.17182		315.201	1.89706	0.878659
315.402	1.17744		315.401	1.89746	0.876956
315.602	1.16824		315.601	1.893	0.871799
315.802	1.17167		315.801	1.8944	0.87239
316.002	1.17678		316.001	1.89189	0.87517
316.202	1.17501		316.201	1.89351	0.877635
316.402	1.17568		316.401	1.89372	0.875188
316.602	1.17315		316.601	1.8938	0.871703
316.802	1.178		316.801	1.89193	0.870471
317.002	1.17799		317.001	1.8973	0.871763
317.202	1.17984		317.201	1.89492	0.875424
317.402	1.17533		317.401	1.89463	0.876093
317.602	1.18094		317.601	1.89408	0.875903
317.802	1.1783		317.801	1.89156	0.873042
318.002	1.17511		318.001	1.89183	0.873186
318.202	1.18094		318.201	1.8964	0.871891
318.402	1.18381		318.401	1.88982	0.877365
318.602	1.18641		318.601	1.89168	0.874931
318.802	1.18091		318.801	1.89408	0.874596
319.002	1.18123		319.001	1.89273	0.874637
319.202	1.18339		319.201	1.8937	0.875226
319.402	1.18341		319.401	1.89309	0.873743
319.602	1.18825		319.601	1.89204	0.875335
319.802	1.18259		319.801	1.89186	0.880088
320.002	1.186		320.001	1.89507	0.875844
320.202	1.18478		320.201	1.89547	0.873103
320.402	1.18441		320.401	1.89127	0.874376
320.602	1.18774		320.601	1.89506	0.872767
320.802	1.18867		320.801	1.89352	0.871914
321.002	1.19015		321.001	1.89025	0.875276
321.202	1.18823		321.201	1.89736	0.870414
321.402	1.18983		321.401	1.89094	0.873382
321.602	1.19031		321.601	1.89286	0.874463
321.802	1.19444		321.801	1.89327	0.875332
322.002	1.19157		322.001	1.89506	0.871503
322.202	1.19095		322.201	1.89173	0.875027
322.402	1.19111		322.401	1.89483	0.873872
322.602	1.19446		322.601	1.89345	0.870465
322.802	1.19247		322.801	1.89081	0.875473
323.002	1.18956		323.001	1.89385	0.873478
323.202	1.19254		323.201	1.88946	0.870944
323.402	1.19803		323.401	1.89715	0.871624
323.602	1.19623		323.601	1.89254	0.874399
323.802	1.19356		323.801	1.8897	0.87711
324.002	1.19468		324.001	1.89136	0.873279
324.202	1.19723		324.201	1.89233	0.875317
324.402	1.19927		324.401	1.89396	0.87238
324.602	1.19799		324.601	1.89363	0.87314
324.802	1.19999		324.801	1.89408	0.875452
325.002	1.19918		325.001	1.89169	0.875858
325.202	1.19992		325.201	1.89987	0.87812
325.402	1.20166		325.401	1.8959	0.873258
325.602	1.20304		325.601	1.89699	0.871883
325.802	1.20208		325.801	1.88861	0.86975
326.002	1.20329		326.001	1.89402	0.875241
326.202	1.20205		326.201	1.89286	0.873517
326.402	1.20281		326.401	1.89384	0.870936
326.602	1.20738		326.601	1.89229	0.871103
326.802	1.20252		326.801	1.89674	0.875054
327.002	1.20654		327.001	1.89292	0.87166
327.202	1.206		327.201	1.89198	0.870335
327.402	1.20657		327.401	1.89466	0.871839
327.602	1.20685		327.601	1.8898	0.869839
327.802	1.20554		327.801	1.89262	0.872918
328.002	1.21019		328.001	1.89196	0.876642
328.202	1.21365		328.201	1.89019	0.873652
328.402	1.20694		328.401	1.89244	0.87088
328.602	1.21537		328.601	1.89365	0.873709
328.802	1.2064		328.801	1.89227	0.873096
329.002	1.21019		329.001	1.89298	0.873556
329.202	1.20903		329.201	1.89268	0.87439
329.402	1.20901		329.401	1.89324	0.875235
329.602	1.2153		329.601	1.89521	0.87379
329.802	1.21317		329.801	1.89301	0.876449
330.001	1.21777		330.001	1.89595	0.872858
330.201	1.2166		330.201	1.89263	0.874081
330.401	1.21812		330.401	1.89126	0.871405
330.601	1.21914		330.601	1.89369	0.871223
330.801	1.22035		330.801	1.88942	0.878143
331.001	1.22087		331.001	1.89114	0.875158
331.201	1.21592		331.201	1.89274	0.874076
331.401	1.21912		331.401	1.89155	0.871809
331.601	1.21562		331.601	1.89368	0.875712
331.801	1.21898		331.801	1.89479	0.875156
332.001	1.21767		332.001	1.89108	0.876781
332.201	1.22152		332.201	1.8921	0.871462
332.401	1.22435		332.401	1.89291	0.876742
332.601	1.22135		332.601	1.89112	0.87376
332.801	1.2176		332.801	1.8932	0.873982
333.001	1.21931		333.001	1.89039	0.873025
333.201	1.22479		333.201	1.89234	0.873283
333.401	1.2218		333.401	1.89285	0.872622
333.601	1.22328		333.601	1.89361	0.87111
333.801	1.224		333.801	1.89308	0.873249
334.001	1.22147		334.001	1.89252	0.872829
334.201	1.22191		334.201	1.89115	0.871948
334.401	1.22518		334.401	1.88787	0.876355
334.601	1.22327		334.601	1.89497	0.870262
334.801	1.221		334.801	1.89478	0.872914
335.001	1.21733		335.001	1.89379	0.87391
335.201	1.2186		335.201	1.89451	0.872737
335.401	1.22034		335.401	1.89227	0.870187
335.601	1.22104		335.601	1.89282	0.872984
335.801	1.22189		335.801	1.89296	0.872983
336.001	1.21982		336.001	1.89548	0.875392
336.201	1.22127		336.201	1.89272	0.872856
336.401	1.22216		336.401	1.89259	0.871825
336.601	1.22012		336.601	1.89201	0.870812
336.801	1.22316		336.801	1.89143	0.872644
337.001	1.22522		337.001	1.88964	0.871389
337.201	1.21833		337.201	1.89152	0.874024
337.401	1.21796		337.401	1.89506	0.876011
337.601	1.22603		337.601	1.89357	0.873565
337.801	1.21948		337.801	1.89216	0.871384
338.001	1.21812		338.001	1.89382	0.872436
338.201	1.21883		338.201	1.89616	0.874602
338.401	1.22428		338.401	1.89448	0.873345
338.601	1.22188		338.601	1.89216	0.873353
338.801	1.22153		338.801	1.89253	0.87603
339.001	1.22214		339.001	1.88848	0.872291
339.201	1.22084		339.201	1.89305	0.871079
339.401	1.22476		339.401	1.89225	0.874321
339.601	1.22335		339.601	1.8906	0.874168
339.801	1.22273		339.801	1.89196	0.876932
340.001	1.22325		340.001	1.89366	0.873356
340.201	1.22143		340.201	1.89012	0.873114
340.401	1.22509		340.401	1.89253	0.873813
340.601	1.22118		340.601	1.89265	0.871527
340.801	1.22213		340.801	1.88942	0.873619
341.001	1.22335		341.001	1.88963	0.870654
341.201	1.22079		341.201	1.88894	0.874905
341.401	1.22248		341.401	1.89106	0.87352
341.601	1.22221		341.601	1.89141	0.873334
341.801	1.22023		341.801	1.88838	0.868419
342.001	1.22439		342.001	1.8927	0.873268
342.201	1.22247		342.201	1.88613	0.876561
342.401	1.22258		342.401	1.89311	0.873596
342.601	1.22056		342.601	1.88704	0.870339
342.801	1.22001		342.801	1.89086	0.872526
343.001	1.22176		343.001	1.89066	0.876364
343.201	1.22626		343.201	1.89151	0.872112
343.401	1.22169		343.401	1.89243	0.869738
343.601	1.21802		343.601	1.89033	0.875565
343.801	1.22608		343.801	1.8883	0.875925
344.001	1.22022		344.001	1.89087	0.875059
344.201	1.22134		344.201	1.89246	0.874472
344.401	1.2189		344.401	1.89473	0.869519
344.601	1.22038		344.601	1.89127	0.87477
344.801	1.22187		344.801	1.89192	0.874115
345.001	1.21978		345.001	1.89002	0.873762
345.201	1.22297		345.201	1.89071	0.872825
345.401	1.21999		345.401	1.89263	0.87341
345.601	1.21966		345.601	1.89253	0.871026
345.801	1.22415		345.801	1.89013	0.873785
346.001	1.2179		346.001	1.89007	0.869831
346.201	1.22355		346.201	1.89402	0.871493
346.401	1.2208		346.401	1.89321	0.871258
346.601	1.22371		346.601	1.88966	0.874212
346.801	1.22377		346.801	1.89017	0.872905
347.001	1.22252		347.001	1.89243	0.869132
347.201	1.22128		347.201	1.89007	0.87182
347.401	1.22267		347.401	1.88785	0.871781
347.601	1.22197		347.601	1.88988	0.872215
347.801	1.21801		347.801	1.88858	0.872281
348.001	1.21673		348.001	1.89065	0.872733
348.201	1.22514		348.201	1.89315	0.875506
348.401	1.22248		348.401	1.8916	0.872967
348.601	1.21707		348.601	1.89503	0.87336
348.801	1.21999		348.801	1.89042	0.871814
349.001	1.2232		349.001	1.89164	0.868995
349.201	1.22093		349.201	1.89133	0.873003
349.401	1.22061		349.401	1.89185	0.870376
349.601	1.22198		349.601	1.89006	0.876065
349.801	1.22425		349.801	1.8926	0.872965
350.001	1.2237		350.001	1.88645	0.870553
350.201	1.21892		350.201	1.89189	0.876767
350.401	1.21956		350.401	1.89413	0.875298
350.601	1.21958		350.601	1.89493	0.869434
350.801	1.22266		350.801	1.89297	0.871082
351.001	1.22246		351.001	1.89128	0.871715
351.201	1.22687		351.201	1.89199	0.869727
351.401	1.22358		351.401	1.89068	0.867829
351.601	1.22373		351.601	1.8944	0.869429
351.801	1.21756		351.801	1.88664	0.872881
352.001	1.22586		352.001	1.88964	0.870376
352.201	1.21827		352.201	1.89488	0.870294
352.401	1.22326		352.401	1.89296	0.872695
352.601	1.22536		352.601	1.8893	0.875105
352.801	1.22139		352.801	1.89028	0.86908
353.001	1.21988		353.001	1.88901	0.871085
353.201	1.22181		353.201	1.89283	0.871522
353.401	1.22376		353.401	1.89579	0.872418
353.601	1.21954		353.601	1.88997	0.874244
353.801	1.2226		353.801	1.89251	0.869754
354.001	1.22219		354.001	1.89115	0.871914
354.201	1.22163		354.201	1.89295	0.869803
354.401	1.22031		354.401	1.89688	0.870315
354.601	1.22052		354.601	1.88862	0.871313
354.801	1.22219		354.801	1.89025	0.867692
355.001	1.21955		355.001	1.89507	0.868192
355.201	1.21789		355.201	1.89407	0.874886
355.401	1.21803		355.401	1.89013	0.868146
355.601	1.22312		355.601	1.88914	0.87103
355.801	1.22184		355.801	1.89137	0.872513
356.001	1.21966		356.001	1.8901	0.869106
356.201	1.22353		356.201	1.89387	0.870208
356.401	1.21842		356.401	1.8922	0.870434
356.601	1.22184		356.601	1.89654	0.871107
356.801	1.22296		356.801	1.89687	0.874919
357.001	1.22295		357.001	1.89369	0.872277
357.201	1.22295		357.201	1.89062	0.871045
357.401	1.21789		357.401	1.88826	0.869399
357.601	1.21882		357.601	1.89124	0.870377
357.801	1.22693		357.801	1.8913	0.865168
358.001	1.22184		358.001	1.89235	0.870092
358.201	1.22214		358.201	1.89083	0.870704
358.401	1.22057		358.401	1.89117	0.872557
358.601	1.2203		358.601	1.89406	0.870864
358.801	1.21852		358.801	1.89292	0.870424
359.001	1.21942		359.001	1.88793	0.870621
359.201	1.22192		359.201	1.8932	0.869375
359.401	1.22382		359.401	1.89075	0.871563
359.601	1.22202		359.601	1.89311	0.871567
359.801	1.21976		359.801	1.88963	0.873541
360.001	1.22274		360.001	1.89173	0.87219
360.201	1.23342		360.201	1.89263	0.870999
360.401	1.24769		360.401	1.88917	0.873335
360.601	1.26354		360.601	1.89064	0.869594
360.801	1.28327		360.801	1.89345	0.86814
361.001	1.29885		361.001	1.89227	0.869619
361.201	1.31233		361.201	1.89189	0.870136
361.401	1.3316		361.401	1.89189	0.869591
361.601	1.34168		361.601	1.89071	0.869269
361.801	1.36168		361.801	1.89647	0.869025
362.001	1.3738		362.001	1.89237	0.867655
362.201	1.39194		362.201	1.89315	0.871941
362.401	1.41411		362.401	1.89167	0.87189
362.601	1.42162		362.601	1.89306	0.872284
362.801	1.43913		362.801	1.89059	0.868256
363.001	1.45907		363.001	1.88925	0.873082
363.201	1.4784		363.201	1.89189	0.870525
363.401	1.493		363.401	1.88733	0.872933
363.601	1.50798		363.601	1.89016	0.872126
363.801	1.52222		363.801	1.88898	0.869043
364.001	1.53687		364.001	1.89081	0.869411
364.201	1.55736		364.201	1.89102	0.872549
364.401	1.56968		364.401	1.89161	0.868316
364.601	1.58557		364.601	1.89003	0.874267
364.801	1.60445		364.801	1.88961	0.868048
365.001	1.62108		365.001	1.89347	0.870141
365.201	1.63312		365.201	1.89217	0.871472
365.401	1.65693		365.401	1.88826	0.871149
365.601	1.66825		365.601	1.88982	0.868432
365.801	1.6826		365.801	1.88939	0.872036
366.001	1.70566		366.001	1.89268	0.867391
366.201	1.71936		366.201	1.89258	0.868632
366.401	1.73811		366.401	1.88798	0.869754
366.601	1.75728		366.601	1.89443	0.870441
366.801	1.76989		366.801	1.89106	0.870661
367.001	1.7868		367.001	1.89107	0.871873
367.201	1.80247		367.201	1.89358	0.869598
367.401	1.81681		367.401	1.8882	0.872092
367.601	1.83488		367.601	1.89442	0.87263
367.801	1.84778		367.801	1.89298	0.87327
368.001	1.86921		368.001	1.89096	0.869764
368.201	1.88277		368.201	1.89561	0.870962
368.401	1.89992		368.401	1.88979	0.871703
368.601	1.91618		368.601	1.89105	0.869934
368.801	1.93608		368.801	1.89558	0.869873
369.001	1.94682		369.001	1.89212	0.873092
369.201	1.96297		369.201	1.88795	0.869235
369.401	1.98072		369.401	1.89244	0.872441
369.601	1.99586		369.601	1.89084	0.868982
369.801	2.01753		369.801	1.89455	0.869957
370.001	2.0334		370.001	1.89219	0.868003
370.201	2.05068		370.201	1.88872	0.869643
370.401	2.06466		370.401	1.89518	0.868502
370.601	2.07896		370.601	1.89236	0.867803
370.801	2.0956		370.801	1.89244	0.870246
371.001	2.11		371.001	1.89003	0.869844
371.201	2.13023		371.201	1.88813	0.868816
371.401	2.1416		371.401	1.8871	0.868443
371.601	2.15899		371.601	1.89143	0.86978
371.801	2.17602		371.801	1.89327	0.872637
372.001	2.18979		372.001	1.89003	0.866299
372.201	2.20663		372.201	1.89306	0.87453
372.401	2.2246		372.401	1.88761	0.867699
372.601	2.24259		372.601	1.89092	0.874318
372.801	2.25399		372.801	1.89328	0.869751
373.001	2.27338		373.001	1.88811	0.870143
373.201	2.28709		373.201	1.88721	0.872261
373.401	2.30538		373.401	1.8898	0.875754
373.601	2.31864		373.601	1.88995	0.870022
373.801	2.3412		373.801	1.8925	0.87035
374.001	2.35256		374.001	1.88861	0.869779
374.201	2.36725		374.201	1.8923	0.869083
374.401	2.38041		374.401	1.89256	0.870208
374.601	2.39473		374.601	1.88836	0.873172
374.801	2.41566		374.801	1.89164	0.868816
375.001	2.42874		375.001	1.89238	0.868841
375.201	2.44572		375.201	1.89263	0.87367
375.401	2.46092		375.401	1.89698	0.866431
375.601	2.47249		375.601	1.89088	0.872607
375.801	2.4883		375.801	1.89107	0.870845
376.001	2.50549		376.001	1.89239	0.870743
376.201	2.51743		376.201	1.89326	0.8704
376.401	2.53415		376.401	1.88458	0.866633
376.601	2.55196		376.601	1.89139	0.869693
376.801	2.56912		376.801	1.89304	0.872313
377.001	2.58207		377.001	1.89013	0.867684
377.201	2.59645		377.201	1.88831	0.871487
377.401	2.61127		377.401	1.89231	0.868981
377.601	2.62123		377.601	1.8891	0.868861
377.801	2.63677		377.801	1.89091	0.864641
378.001	2.65473		378.001	1.8881	0.870699
378.201	2.6654		378.201	1.89256	0.87496
378.401	2.6881		378.401	1.89037	0.870179
378.601	2.70082		378.601	1.89247	0.869398
378.801	2.71155		378.801	1.89117	0.867987
379.001	2.72439		379.001	1.88825	0.868588
379.201	2.74194		379.201	1.8908	0.87103
379.401	2.75198		379.401	1.89276	0.870045
379.601	2.76426		379.601	1.89017	0.869904
379.801	2.77817		379.801	1.89029	0.868757
380.001	2.79301		380.001	1.88937	0.870044
380.201	2.81007		380.201	1.89152	0.868565
380.401	2.8204		380.401	1.8917	0.869371
380.601	2.82982		380.601	1.88952	0.869427
380.801	2.84762		380.801	1.89364	0.872842
381.001	2.86051		381.001	1.89158	0.87022
381.201	2.87118		381.201	1.88769	0.869905
381.401	2.88559		381.401	1.88972	0.867925
381.601	2.89583		381.601	1.89305	0.867409
381.801	2.90782		381.801	1.89339	0.870531
382.001	2.9243		382.001	1.88586	0.869827
382.201	2.93627		382.201	1.89185	0.868598
382.401	2.94493		382.401	1.89124	0.865859
382.601	2.95589		382.601	1.8941	0.866787
382.801	2.97402		382.801	1.89122	0.871805
383.001	2.98032		383.001	1.89088	0.871045
383.201	2.99565		383.201	1.88811	0.873116
383.401	3.00734		383.401	1.88976	0.870796
383.601	3.01423		383.601	1.88847	0.86979
383.801	3.02929		383.801	1.88967	0.870715
384.001	3.03869		384.001	1.89107	0.868505
384.201	3.04816		384.201	1.89156	0.86902
384.401	3.06069		384.401	1.88908	0.871581
384.601	3.0669		384.601	1.89032	0.865791
384.801	3.07719		384.801	1.88797	0.870712
385.001	3.09286		385.001	1.8937	0.871765
385.201	3.1001		385.201	1.89246	0.864681
385.401	3.10821		385.401	1.89011	0.87018
385.601	3.11994		385.601	1.89271	0.866824
385.801	3.12711		385.801	1.8914	0.86715
386.001	3.13713		386.001	1.88726	0.870155
386.201	3.1469		386.201	1.89179	0.864912
386.401	3.1558		386.401	1.88875	0.870851
386.601	3.16627		386.601	1.89001	0.868985
386.801	3.17447		386.801	1.88943	0.868436
387.001	3.18577		387.001	1.89064	0.870948
387.201	3.19297		387.201	1.88956	0.870833
387.401	3.20212		387.401	1.89122	0.873208
387.601	3.20803		387.601	1.88745	0.869734
387.801	3.21202		387.801	1.88967	0.869717
388.001	3.22287		388.001	1.89007	0.869878
388.201	3.23142		388.201	1.88992	0.871842
388.401	3.23971		388.401	1.88994	0.86884
388.601	3.24779		388.601	1.8898	0.872103
388.801	3.25604		388.801	1.88793	0.867738
389.001	3.26597		389.001	1.88691	0.87475
389.201	3.276		389.201	1.89406	0.871616
389.401	3.27589		389.401	1.89161	0.871858
389.601	3.28552		389.601	1.89172	0.866743
389.801	3.2943		389.801	1.88993	0.866824
390.001	3.29684		390.001	1.89212	0.869218
390.201	3.30612		390.201	1.8905	0.86912
390.401	3.31231		390.401	1.88948	0.867052
390.601	3.31841		390.601	1.88838	0.871223
390.801	3.32361		390.801	1.89142	0.871887
391.001	3.32635		391.001	1.88769	0.87055
391.201	3.3386		391.201	1.88872	0.866697
391.401	3.33602		391.401	1.8896	0.869474
391.601	3.34304		391.601	1.89083	0.869112
391.801	3.35203		391.801	1.88969	0.873078
392.001	3.35292		392.001	1.89048	0.868484
392.201	3.36587		392.201	1.88639	0.871006
392.401	3.3696		392.401	1.89006	0.87023
392.601	3.37581		392.601	1.89122	0.868011
392.801	3.37596		392.801	1.89012	0.868858
393.001	3.38003		393.001	1.89174	0.874126
393.201	3.38735		393.201	1.88644	0.868451
393.401	3.3914		393.401	1.88697	0.869659
393.601	3.39537		393.601	1.88902	0.869107
393.801	3.39641		393.801	1.89126	0.86861
394.001	3.40873		394.001	1.89269	0.865316
394.201	3.4065		394.201	1.88945	0.871601
394.401	3.41484		394.401	1.89064	0.86675
394.601	3.41148		394.601	1.88989	0.866919
394.801	3.42104		394.801	1.8883	0.867167
395.001	3.42441		395.001	1.88889	0.869667
395.201	3.42841		395.201	1.88833	0.869341
395.401	3.43611		395.401	1.88848	0.871669
395.601	3.43556		395.601	1.88586	0.868932
395.801	3.44159		395.801	1.8873	0.868386
396.001	3.44726		396.001	1.891	0.867796
396.201	3.44874		396.201	1.89074	0.866722
396.401	3.4499		396.401	1.8923	0.867951
396.601	3.45194		396.601	1.88942	0.869707
396.801	3.4572		396.801	1.88851	0.867392
397.001	3.46348		397.001	1.8902	0.870667
397.201	3.46501		397.201	1.89005	0.869832
397.401	3.46753		397.401	1.89079	0.870217
397.601	3.46789		397.601	1.89138	0.864538
397.801	3.47022		397.801	1.89186	0.869817
398.001	3.47438		398.001	1.88797	0.867889
398.201	3.48179		398.201	1.89089	0.867644
398.401	3.47849		398.401	1.88847	0.867154
398.601	3.48321		398.601	1.89234	0.869087
398.801	3.48595		398.801	1.88965	0.869724
399.001	3.48506		399.001	1.89008	0.870913
399.201	3.48747		399.201	1.88947	0.866635
399.401	3.49404		399.401	1.89115	0.866577
399.601	3.49583		399.601	1.88677	0.874247
[truncated: 4,449 more rows]

## Sheet: Fig.1 E-F
	E	CD47/SIRPa inhibition (%)
		[Inhibitor] vs. response (three parameters)
			ISB 1442	5F9
		Bottom	103.3	98.13
		Top	-13.67	3.298
		IC50	0.02539	0.06594
		Span	-117	-94.83
	F	Antibody binding (GeoRFI)
		log(agonist) vs. response -- Find ECanything
			Raji	Raji-CD47KO	Raji-CD38KO	Raji CD38KO CD47 KO
		Bottom	14732	-11805	-12.47	310.5
		Top	297036	358226	16719	531
		ECF	1.157	0.7406	113.1	13.45
		Span	282304	370032	16731	220.5

## Sheet: Fig.2
	Panel B	KMS-12-BM killing 0.008nM									Panel G	EC50 KMS-12-BM
			ISB 1442		ISB 1442 WT Fc		ISB 1442 Silenced Fc						ISB 1442	CD38-1+2_DU	CD47_DU	CD38-1_DU	CD38-2_DU
		D1	22	18	6	6	-2	-2				D1	0.002989	0.09672	0.8726	0.1678	4.567
		D2	20.75	18.75	4.75	5.75	0.75	-2.25				D2	0.01796	0.07916	1.353	0.2285	1.749
		D3	44	37	15	10	-3	-2				D3	0.002008	0.03151	0.3896	0.09314	0.7171
		D4	1.5	-3.5	-7.5*	-0.5	-13.5*	-3.5
		D5	7.5	6.5	7.5	7.5	0.5	-1.5					ISB 1442	CD38-1+2_DU	CD47_DU	CD38-1_DU	CD38-2_DU
		D6	2	3	2	3	-2	0				Number of values	3	3	3	3	3
												Mean	0.007652	0.06913	0.8717	0.1631	2.344
			ISB 1442	ISB 1442 WT Fc	ISB 1442 Silenced Fc							Std. Deviation	0.00894	0.03374	0.4817	0.0678	1.993
		Number of values	6	6	6
		Mean	14.79	5.542	-1.708							Tukey's multiple comparisons test	Summary	Adjusted P Value
		Std. Deviation	15.32	4.434	1.166							ISB 1442 vs. CD38-1+2_DU	**	0.0022
												ISB 1442 vs. CD47_DU	****	<0.0001
		Tukey's multiple comparisons test	Summary	Adjusted P Value								ISB 1442 vs. CD38-1_DU	***	0.0003
		ISB 1442 vs. ISB 1442 WT Fc	**	0.0092								ISB 1442 vs. CD38-2_DU	****	<0.0001
		ISB 1442 vs. ISB 1442 Silenced Fc	****	<0.0001
	Panel D	Maximal killing CDC									Panel I	EC50 KMS-12-BM
			ISB 1442	ISB 1442 WT Fc	ISB 1442 -Silenced Fc								ISB 1442	CD47_CD38-1_DU	CD47_CD38-2_DU
		Exp.1	61.55	24.98	7.72							D1	0.002989	0.06985	0.8644
		Exp.2	55.34	27.24	14.83							D2	0.01796	0.1703	1.206
		Exp.3	73.64	78.65	10.16							D3	0.002008	0.1013	0.3988
		Exp.4	92.71	45.02	18.95
		Exp.5	48.57	35.97	29.63								ISB 1442	CD47_CD38-1_DU	CD47_CD38-2_DU
		Exp.6	68.29	45.56	21.04							Number of values	3	3	3
												Mean	0.007652	0.1138	0.8231
			ISB 1442	ISB 1442 WT Fc	ISB 1442 Silenced Fc							Std. Deviation	0.00894	0.05138	0.4052
		Number of values	6	6	6
		Mean	66.68	42.9	17.06							Tukey's multiple comparisons test	Summary	Adjusted P Value
		Std. Deviation	15.57	19.51	7.965							ISB 1442 vs. CD47_CD38-1_DU	**	0.004
												ISB 1442 vs. CD47_CD38-2_DU	***	0.0006
		Tukey's multiple comparisons test	Summary	Adjusted P Value								CD47_CD38-1_DU vs. CD47_CD38-2_DU	*	0.0215
		ISB 1442 vs. ISB 1442 WT Fc	**	0.0077
		ISB 1442 vs. ISB 1442 -Silenced Fc	****	<0.0001
	Panel K	Daudi EC50									Panel M	Daudi EC50
			ISB 1442	CD38-1+2_DU	CD47_DU	CD38-1_DU	CD38-2_DU					ISB 1442	CD47_CD38-1_DU	CD47_CD38-2_DU
		Exp.1	0.4385	1.074	ND	38.94	0				Exp.1	0.4385	5.692	ND
		Exp.2	1.655	2.103	ND	73.92	ND				Exp.2	1.655	12.05	ND
		Exp.3	2.657	2.367	ND	23.28	ND				Exp.3	2.657	1.903	ND
		Exp.4	0.8282	1.582	ND	53.51	ND				Exp.4	0.8282	3.845	ND
			ISB 1442	CD38-1+2_DU	CD47_DU	CD38-1_DU	CD38-2_DU					ISB 1442	CD47_CD38-1_DU	CD47_CD38-2_DU
		Number of values	4	4	0	4	1				Number of values	4	4	0
		Mean	1.395	1.782		47.41	0				Mean	1.395	5.873
		Std. Deviation	0.9826	0.5734		21.56	0				Std. Deviation	0.9826	4.399
		Tukey's multiple comparisons test	Summary	Adjusted P Value								Tukey's multiple comparisons test	Summary	Adjusted P Value
		ISB 1442 vs. CD38-1+2_DU	ns	0.7576								ISB 1442 vs. CD47_CD38-1_DU	*	0.0319
		ISB 1442 vs. CD38-1_DU	****	<0.0001

## Sheet: Figure 3
Panel B			ISB1442			ISB1442_E2RecAxE2RecA				Panel C			ISB1442			ISB1442_B6B6xB9D9
		Concentration [nM]	Donor 1	Donor 2	Donor 3	Donor 1	Donor 2	Donor 3				Concentration [nM]	Donor 1	Donor 2	Donor 3	Donor 1	Donor 2	Donor 3
		500*	88526*	120325*	125945*	44797*	70201*	104725*				500*	88526*	120325*	125945*	90284*	101974*	124306*
		166.67*	152370*	159403*	201266*	71674*	85425*	124706*				166.67*	152370*	159403*	201266*	119819*	124337*	145681*
		55.56	179026	176976	208441	88100	89224	120602				55.56	179026	176976	208441	129541	133713	150540
		18.52	190119	188705	213732	93508	88891	117303				18.52	190119	188705	213732	130550	132331	169552
		6.17	191678	194688	202789	79021	82642	109901				6.17	191678	194688	202789	122933	128617	158260
		2.06	134546	174638	165923	44020	58131	73697				2.06	134546	174638	165923	116279	130850	141644
		0.69	75121	88112	97337	15839	23096	29515				0.69	75121	88112	97337	107037	109691	129930
		0.23	48877	38890	42753	6953	7390	7998				0.23	48877	38890	42753	96239	86641	63388
		0.08	34256	15872	17497	4079	3453	3281				0.08	34256	15872	17497	71910	57864	22758
		0.03	26866	10204	8085	2765	1623	1639				0.03	26866	10204	8085	52187	40759	9743
		0.01	14564	6921	7285	1750	897	1422				0.01	14564	6921	7285	27126	26454	7680
		0	10287	6044	4803	1168	603	832				0	10287	6044	4803	16543	23668	3950
Panel D			ISB1442						ISB1442_E2RecAxE2RecA
		Concentration [nM]	Donor 1	Donor 2	Donor 3	Donor 4	Donor 5	Donor 6	Donor 1	Donor 2	Donor 3	Donor 4	Donor 5	Donor 6
		160	68.8542	70.5365	77.7193	75.779	56.5165	57.2675	67.9544	67.8664	66.4392	70.5829	49.9422	49.7805
		53.33	63.4652	62.3209	73.6304	74.7595	48.8677	49.353	53.6652	52.2079	51.8595	50.7852	36.8053	36.2507
		17.78	61.157	62.6632	77.4124	76.349	48.5326	51.0168	35.5127	36.1485	32.7523	35.8766	24.6043	27.0768
		5.93	62.7023	63.8564	92.7156	72.3807	50.2195	47.5852	24.6173	24.6565	24.0374	21.9874	17.5679	17.8452
		1.98	61.3233	63.5337	73.8496	71.3174	46.6378	46.3027	12.0299	11.1301	11.0691	10.3456	11.6984	12.5188
		0.66	52.5894	52.7361	48.9874	48.4393	33.2582	31.8717	-0.50858	-1.87784	2.88032	3.264	3.0907	3.11381
		0.22	18.3285	16.0008	14.7962	11.4856	4.92779	7.03062	-3.70678	-4.50878	3.69152	3.70249	-1.13807	-0.57192
		0.07	-0.14671	0.097804	12.0009	9.38091	-0.31774	0.56037	-2.06367	-3.73612	0.654992	7.38579	-2.2357	-0.94165
Panel E			ISB1442						ISB1442_B6B6xB9D9
		Concentration [nM]	Donor 1	Donor 2	Donor 3	Donor 4	Donor 5	Donor 6	Donor 1	Donor 2	Donor 3	Donor 4	Donor 5	Donor 6
		160	68.8542	70.5365	77.7193	75.779	56.5165	57.2675	64.5606	65.2648	70.5829	66.1871	45.9908	46.6147
		53.33	63.4652	62.3209	73.6304	74.7595	48.8677	49.353	55.3768	55.4061	61.9447	58.3052	34.8989	35.0029
		17.78	61.157	62.6632	77.4124	76.349	48.5326	51.0168	50.8778	49.0684	54.7754	56.0032	28.8099	29.8267
		5.93	62.7023	63.8564	92.7156	72.3807	50.2195	47.5852	48.9217	48.0415	49.4368	45.7864	19.9018	20.0289
		1.98	61.3233	63.5337	73.8496	71.3174	46.6378	46.3027	40.6279	39.5521	39.7572	36.6768	16.84	16.3085
		0.66	52.5894	52.7361	48.9874	48.4393	33.2582	31.8717	24.6565	25.9084	19.9375	16.331	4.88157	5.13576
		0.22	18.3285	16.0008	14.7962	11.4856	4.92779	7.03062	2.50379	3.60898	6.32245	6.12513	-1.33449	-1.91219
		0.07	-0.14671	0.097804	12.0009	9.38091	-0.31774	0.56037	-1.73114	-2.08323	0.369975	7.61599	-1.69266	-1.54246
Panel F			ISB1442						Combo E2RecAxE2RecA+B6B6xB9D9 (2+1 monoparatopic)						Combo E2RecA+B6B6 (1+1 monoparatopic)
		Concentration [nM]	Donor 1	Donor 2	Donor 3	Donor 4	Donor 5	Donor 6	Donor 1	Donor 2	Donor 3	Donor 4	Donor 5	Donor 6	Donor 1	Donor 2	Donor 3	Donor 4	Donor 5	Donor 6
		160	56.5165	57.2675	85.44	73.91	50.38	46.56	61.1576	62.7844	88.2	86.06	51.69	49.64	60.0024	62.9966	92.59	93.11	56.93	52.9
		53.33	48.8677	49.353	79.76	70.43	49.37	47.32	59.2951	60.0495	84.89	82.79	54.63	52.85	57.4915	59.1654	95.58	90.76	59.8	56.99
		17.78	48.5326	51.0168	79.86	67.01	49.66	51.91	57.2439	59.0121	83.56	81.08	59.38	58.31	54.7801	58.2931	91.97	90.19	62.6	60.65
		5.93	50.2195	47.5852	74.38	66.86	47.62	51.25	55.9472	58.0691	82.09	79.8	54.64	55.45	52.5875	52.6465	88.3	83.32	62.3	56.26
		1.98	46.6378	46.3027	71.34	61.1	49.68	49.07	52.0099	55.9943	69.83	65.17	56.37	55.15	31.8991	32.7596	47.97	40.85	50.41	50.09
		0.66	33.2582	31.8717	38.69	33.16	38.62	40.06	20.9714	20.0165	24.34	22.67	37.43	34.94	-3.06495	-1.67394	7.85	5.24	9.53	8.59
		0.22	4.92779	7.03062	9.39	4.68	15.5	13.97	0.612991	1.43817	4.51	3.83	6.89	5.46	-3.67794	-2.72309	6.34	2.85	3.21	2.51
		0.07	-0.31774	0.56037	1.8	0.13	4.07	2.27	-0.69551	0.707297	3.06	3.26	3.38	2.72	-3.35966	-2.13368	5.9	4.24	4.65	2.6

## Sheet: Fig.4
	A	ADCP KMS-12-BM						C	CDC Daudi					E	ADCC representative donor NCI-H929
		it is only 1 representative donor displayed							representative donor
	B	Maximal ADCP on KMS-12-BM						D	Maximal Killing CDC					F	EC50
			ISB 1442	Anti-CD47 (5F9)	Daratumumab	Is. Control				ISB 1442	5F9	Daratumumab				ISB 1442	Daratumumab
		D1	29.06	29.56	8.3	8.3			Exp 1	86.5	1.807	33.9			D1	0.003181	0.02387
		D2	40.19	42.02	26.75	21.64			Exp 2	82.36	13.01	30.2			D2	0.001015	0.03181
		D3	63.52	49.81	25.01	13			Exp 3	80.19	2.85	23.63			D3	0.001625	0.01972
		D4	51.52	41.19	13.75	6			Exp 4	51.04	10.1729	13.8631
		D5	82.66	77.5	44.5	13.3			Exp 5	80.76	20.05	27.26				ISB 1442	Daratumumab
		D6	38.37	27.45	52.02	19									Number of values	3	3
		D7	53.29	71.64	33.33	22.23				ISB 1442	5F9	Daratumumab			Mean	0.00194	0.02513
		D8	52.69	42.67	27.83	16.67			Number of values	5	5	5			Std. Deviation	0.001117	0.006143
		D9	68.92	68.4	37.14	25.6			Mean	76.17	9.578	25.77
		D10	70.65	67.8	40.97	32			Std. Deviation	14.26	7.541	7.653			Paired t test	Daratumumab vs. ISB 1442
		D11	70.95	48.62	38.59	28									P value	0.0242
															P value summary	*
			ISB 1442	Anti-CD47 (5F9)	Daratumumab	Is. Control			Paired t test	Daratumumab vs. ISB 1442
		Number of values	11	11	11	11			P value	0.0001
		Mean	56.53	51.51	31.65	18.7			P value summary	***
		Std. Deviation	16.41	17.26	13.02	8.169
		Tukey's multiple comparisons test	P value	P value summary
		Daratumumab vs. ISB 1442	ns	0.7239
		Anti-CD47 (5F9) vs. ISB 1442	****	<0.0001
		ISB 1442 vs. Is. Control	****	<0.0001
	I	MMoAK						K
			ISB 1442	Daratumumab	Anti-CD47 (5F9)					ISB 1442	Dara + anti-CD47 (5F9)
		D1	82.79	52.97	12.1335				D1	68.73	26.61
		D2	67.29	43.46	21.6011				D2	60	38.62
		D3	46.36	26.95	16.3091				D3	55.73	47.75
		D4	47.09	19	-40.4138*				D4	49.81	26.3
		D5	14.31	12.57	-2.47154*				D5	53.37	36.46
		D6	46.74	35.18	-2.47154*
		D7	70.24	36.09	27.15					ISB 1442	Dara + anti-CD47 (5F9)
		D8	50.46	15.37	34.715				Number of values	5	5
		D9	45.21		7.15				Mean	57.53	35.15
									Std. Deviation	7.275	8.997
			ISB 1442	Daratumumab	Anti-CD47 (5F9)
		Number of values	9	8	6				Paired t test	Dara + anti-CD47 (5F9) vs. ISB1442
		Mean	52.28	30.2	19.84				P value	0.0163
		Std. Deviation	19.58	14.25	10.11				P value summary	*
		Tukey's multiple comparisons test	Summary	Adjusted P Value
		ISB 1442 vs. Daratumumab	*	0.0243
		ISB 1442 vs. Anti-CD47 (5F9)	**	0.0025
		Daratumumab vs. Anti-CD47 (5F9)	ns	0.4595

## Sheet: Fig.5
Figure 5A
Days post randomization	PBS treated mice					ISB 1442 - 60					Darzalex
0	141	122	119	88	87	146	125	114	93	82	162	127	113	98	67
3	245	204	131	139	113	226	133	174	165	106	184	178	129	108	102
7	430	266	242	271	187	261	139	181	168	106	278	253	166	177	161
10	500	308	342	289	242	346	140	185	218	105	305	347	191	228	224
14	700	459	542	375	335	379	79	185	242	59	399	524	216	328	267
17	887	625	709	421	543	390	45	183	242	20	483	636	321	411	323
21	1239	800	976	469	788	403	20	117	248	0	592	840	373	426	389
24	1538	1096	1180	664	1182	446	0	51	249	0	727	1019	510	484	525
Figure 5B
Days post ranodmization	PBS treated mice					ISB 1442 10mg/kg					Darzalex at 16mg/kg
0	146	48	48	32	31	68	51	45	36	24	64	62	42	42	14
2	148	77	78	39	38	63	73	46	54	26	81	75	65	64	14
5	153	133	116	81	79	98	70	44	49	52	130	60	77	131	14
8	172	263	180	103	143	106	77	43	58	50	131	174	148	166	27
12	249	270	190	99	155	136	109	43	56	38	192	178	144	268	43
15	323	273	186	126	202	156	140	62	61	38	321	255	271	267	42
19	463	332	210	133	246	172	171	67	75	36	357	366	448	423	164
22	597	385	330	165	328	229	188	73	90	28	462	556	549	514	191
Figure 5C
Days post randomization	Vehicle BIWx3weeks, s.c.										Darzalex 16mg/kg BIWx3weeks, i.v.										1442-60 3mg/kg BIWx3weeks, s.c.										1442-60 3mg/kg BIWx3weeks, i.v.
0	168.2	154.6	138.9	122.4	122	109.7	108.2	95.9	90.5	72.6	196.4	146.4	129.9	124.5	121.7	113.3	107.6	95.2	83.7	83.5	158.2	141.9	137.4	128.8	115.9	114.6	97.9	90.8	89.2	85.2	166.3	150.3	133.5	122.8	120	111	103	92.1	87.2	82
1	216.8	148	111.8	108.8	105	143.3	123	93.6	114.8	79.1	242.8	197.1	153.6	160.1	112.7	147	123.9	135.8	129.8	77.7	168.1	128.1	150.5	161.1	155.1	173.3	107.9	85.7	117.3	91.8	141.2	161.7	169.4	110.3	144.2	121.3	146.8	128.1	133	108.3
4	299.5	275.9	46.9	157.7	335.2	149.1	113.2	56.9	192.1	57.1	110.1	121.1	140.7	176.9	182.2	173.4	93.7	136.1	152.3	78.4	118.7	108.8	144.2	134.4	107.3	75.2	89.4	66.5	113.6	89.2	138.2	173.2	143.2	68.9	120.1	74.4	91.7	0	27.1	49.2
6	364.4	398	0	192.7	428.9	182.7	253.5	55.4	298.6	57.2	225.6	134.2	107.8	160.4	158	107	95.7	177	119.1	47.9	131.9	100.6	123.9	135.8	77	0	84	63.8	96.5	69.8	54.6	147.3	181.4	0	114.1	63.9	85.3	0	36	0
8	442.6	415.7	0	153.5	539.8	200.3	228.3	0	318.9	58.3	145.3	79.7	111.2	90.5	179.3	124.9	139.7	171	153.7	103.6	107.9	82.6	73.3	74.4	40.5	0	66.6	48.8	31.7	39.1	24.6	181.8	125.2	0	102.1	25.1	30.7	0	0	0
11	651.6	707.2	98	363.3	628.1	252.8	473.5	146.5	330	222.7	168.5	67.8	82.6	88.3	134.3	241.8	63.1	297	184.2	47.2	53.8	60.9	59.3	56.5	19.8	41.4	37.8	65.8	38.1	41	48.8	58.4	74	0	67.1	0	0	0	0	0
13	694.4	851	183.8	847.8	769.4	348	429.6	171.2	468.1	111.3	178.4	188.9	125.7	107.5	63.2	403.5	94.1	319.6	157.1	57.9	0	0	25.4	23.3	0	0	0	0	0	0	0	0	22.2	0	0	0	0	0	0	0
15	927.2	998.4	133.3	664.7	836.3	591.8	660.4	201.7	509.6	248	275.2	490.2	141.5	119.3	0	247.2	105.4	536.7	268.8	65	0	0	0	0	0	0	0	94.5	0	0	0	0	22.8	0	0	0	0	0	0	0
All of A-C units tumor volume cubic mm
Figure 5D
Time	Vehicle BIWx3weeks, s.c.	Darzalex 16mg/kg BIWx3weeks, i.v.	1442-60 3mg/kg BIWx3weeks, i.v.	1442-60 3mg/kg BIWx3weeks, s.c.
15	1
15	1
18
20	1
22
25	1
25	1
25	1	1
27
29		1
29		1
32
34	1
34	1
34	1
36		1
36		1
36		1
60	0	0	0	0
60			0	0
60			0	0
60			0	0
60			0	0
60			0	0
60			0
Figure 5E	units ug/(ml
ISB 1442 (i.v.)	ISB 1442 (s.c.)	Daratumumab (i.v.)
19.3	17.6	533.7
9.8	9.8	480.4
25.6	12.5	597
	2.2
Figure 5F		Units ug/ml
Days	TA060, IV, 1 mg/kg				TA060, IV, 10 mg/kg				TA060, SC, 1 mg/kg				TA060, SC, 10 mg/kg
0.0035	19.5	20.4	22.5	18.1	188.3	128.9	133.1	129.4	2.2		2.1	1.8	0.5		0.7	0.4
0.0208	17.4	16.8	19.9	14.5	204.4	141.5	123.9	103.2	1.4		1.4	1.1	1	0.6	0.6	0.6
0.0417	16.1	17.5	17.2	12.4	178.1	116.9	99.5	107.4	1.1		1.6	1.1	2.7	2.1	2	3.6
0.1667	11.8	12.2	13.4	7.3	158.4	111.6	82.1	80.2	2.3		3.8	3.3	19.3	15.8	10.7	15.9
0.9882	8.1	5.4	1.3	1.1	89.1	60.5	38.5	41.3	4.9	5.8	6	5.9	32.6	29.9	34.2	23.6
3.1097	5.5	5	0.4	0.3	61.9	47.1	26.9	31.2	2.3	4.8	3.8	3.9	25.5	26.5	21.4	25.5
7.2535	2.1	2.3			33.6	23.2	10.9	18.8	0.3	1.3	0.4	1.5	8.3	6.3	9.6	7.7

## Sheet: Fig.6
	A	Antibody Binding				B	% RBC vs Baseline
							Sigmoidal dose-response
			5F9	ISB 1442				ISB 1442	5F9
		Bmax	10648	271.6			Bottom	91.83	86.7
		Kd	22.81	22.55			Top	86.88	-6.716
							EC50	22.56	33.84
		Sidak's multiple comparisons test	Summary	Adjusted P Value			Šídák's multiple comparisons test	Summary	Adjusted P Value
		ISB 1442 - 5F9					ISB 1442 - 5F9
		Concentration (nM)					Concentration (nM)
		3.204	**	0.0041			3.204	ns	0.099
		9.6913	*	0.0421			9.6913	*	0.014
		29.074	**	0.0061			29.074	**	0.0022
		87.22	***	0.0009			87.22	****	<0.0001
		261.66	****	<0.0001			261.66	****	<0.0001
		785	****	<0.0001			785	****	<0.0001
	C	Coombs Score (DR)				D	EC50 (nM)
			ISB 1442	5F9				ISB 1442	anti-CD47 mAb (5F9)			ISB 1442	anti-CD47 mAb (5F9)
		Bottom	-0.1802	-0.5614			D1	0.2203	0.007554		Number of values	6	6
		Top	4.028	4.099			D2	0.6292	0.01199		Mean	0.3357	0.01055
		ECF	0.1706	0.009925			D3	0.3232	0.007554		Std. Deviation	0.1688	0.004397
		Span	4.209	4.66			D4	0.2749	0.01199
							D5	0.1534	0.006202
							D6	0.4129	0.01801
							Tukey's multiple comparisons test	Summary	Adjusted P Value
							ISB 1442 vs. anti-CD47 mAb (5F9)	****	<0.0001

## Sheet: Fig.7
	A	%Killing MM cells		ISB 1442		IgG1 ctrl			B	%Killing of MM cells			ISB 1442	Darzalex®		C	%Killing of CD38+CD138+ cells				ISB 1442		Darzalex®
		at 100nM	Patient 1	4.86	3.78	-6.76	4.4			at 1nM		Patient 1	14	0			at 1nM			Patient 1	62.6		31.7
			Patient 2	68.1512	61.5717	45.0219	31.4901					Patient 2	100	99.6772						Patient 2	51.9		24
			Patient 3	74.1646		10.4885						Patient 3	99.6168	95.4775						Patient 3	44.805	48.4753	-13.5961
			Patient 4	41.9076	33.1535	-2.69113	5.29293					Patient 4	31.9	19.1						Patient 4	85.7241	78.4563	80.3588	73.5999
			Patient 5	90.1927	84.926	-30.2003	-17.1402					Patient 5	98.6158	87.3001						Patient 5	56.6		1.5
			Patient 6	29.54	29.76	-19.09														Patient 6	98.6		91.1
			Patient 7	99.6739		2.51104							ISB 1442	Darzalex®						Patient 7	86.2		78.3
			Patient 8	99.6604		5.24366						Number of values	5	5						Patient 8	5.1		3.1
			Patient 9	98.649		2.73138						Mean	68.83	60.31						Patient 9	58.5		20.1
												Std. Deviation	42.36	47.04						Patient 10	6.7		1.5
				ISB 1442	IgG1 ctrl
			Number of values	9	9							Paired t test	Darzalex® vs. ISB 1442								ISB 1442	Darzalex®
			Mean	66.23	1.843							P value	0.0332							Number of values	10	10
			Std. Deviation	35	17.72							P value summary	*							Mean	55.49	31.47
																				Std. Deviation	30.88	37.47
			Paired t test	IgG1 ctrl vs. ISB 1442
			P value	0.0008																Paired t test	Darzalex® vs. ISB 1442
			P value summary	***																P value	0.0069
																				P value summary	**
	D	%Killing of MM cells		ISB 1442		Darzalex®			E	%Killing of MM cells			ISB 1442		Darzalex®
		at 1nM	Patient 1	85.7241	78.4563	80.3588	73.5999			at 1nM		Patient 1	62.6		31.7
		not CD38 pre-treated	Patient 2	56.6		1.5				Previously CD38 treated		Patient 2	51.9		24
			Patient 3	98.6		91.1						Patient 3	44.805	48.4753	-13.5961
			Patient 4	86.2		78.3						Patient 4	5.1		3.1
												Patient 5	58.5		20.1
				ISB 1442	Darzalex®							Patient 6	6.7		1.5
			Number of values	4	4
			Mean	80.87	61.97								ISB 1442	Darzalex®
			Std. Deviation	17.64	40.81							Number of values	6	6
												Mean	38.57	11.13
			Paired t test	Darzalex® vs. ISB 1442								Std. Deviation	25.9	16.96
			P value	0.2156
			P value summary	ns
												Paired t test	Darzalex® vs. ISB 1442
												P value	0.0268
												P value summary	*

[truncated: 12 more sheets: Suppl. Fig.1, Suppl. Fig.2, Suppl. Fig. 4A, Suppl. Fig. 4B, Suppl. Fig. 5, Suppl. Fig. 6, Suppl. Fig. 7, Suppl. Fig. 8, Suppl. Fig. 9, Suppl. Fig. 10, Suppl. Table 1, Suppl. Table 2]
